# Supplementary material for: (4RS)-Methyl 4-cyano-4-cyclo­hexyl-4-phenyl­butano­ate
Source: Acta Crystallogr Sect E Struct Rep Online. 2012 May 26;68(Pt 6):o1894. doi: 10.1107/S1600536812021320 (PMC3379452; doi:10.1107/S1600536812021320)
Supplement: Supplementary file 1 [file e-68-o1894-sup1.cif]

##############################################################################
#                                                                            #
# This CIF contains the data in a paper accepted for publication in          #
# Acta Crystallographica Section E. It conforms to the requirements of       #
# Notes for Authors for Acta Crystallographica Section E, and has been       #
# peer reviewed under the auspices of the IUCr Commission on Journals.       #
#                                                                            #
# Full details of the Crystallographic Information File format               #
# are given in the paper "The Crystallographic Information File (CIF):       #
# a New Standard Archive File for Crystallography" by S. R. Hall, F. H.      #
# Allen and I. D. Brown [Acta Cryst. (1991), A47, 655-685].                  #
#                                                                            #
# The current version of the core CIF dictionary is obtainable from          #
# ftp://ftp.iucr.org/pub/cif_core.dic.                                       #
#                                                                            #
# Software is freely available for graphical display of the structure(s)     #
# in this CIF. For information consult the CIF software page                 #
# http://www.iucr.org/resources/cif/software.                                #
#                                                                            #
# This file may be used for bona fide research purposes within the           #
# scientific community so long as proper attribution is given to the journal # 
# article from which it was obtained.                                        #
#                                                                            #
##############################################################################
data_I
_audit_creation_method     SHELXL-97
_chemical_name_systematic
;
(4<i>RS</i>)-Methyl 4-cyano-4-cyclohexyl-4-phenylbutanoate
;
_chemical_name_common     ?
_chemical_formula_moiety     'C18 H23 N O2'
_chemical_formula_sum     'C18 H23 N O2'
_chemical_formula_iupac     'C18 H23 N O2'
_chemical_formula_weight     285.37
_chemical_melting_point     ?
_symmetry_cell_setting     monoclinic
_symmetry_space_group_name_H-M     'P 21/c'
_symmetry_space_group_name_Hall     '-P 2ybc'
loop_
    _symmetry_equiv_pos_as_xyz
    'x, y, z'
    '-x, y+1/2, -z+1/2'
    '-x, -y, -z'
    'x, -y-1/2, z-1/2'
_cell_length_a     8.877(6)
_cell_length_b     9.120(6)
_cell_length_c     20.690(14)
_cell_angle_alpha     90.00
_cell_angle_beta     95.769(6)
_cell_angle_gamma     90.00
_cell_volume     1666.5(19)
_cell_formula_units_Z     4
_cell_measurement_reflns_used     2935
_cell_measurement_theta_min     2.44
_cell_measurement_theta_max     24.85
_cell_measurement_temperature     296(2)
_cell_special_details     ?
_exptl_crystal_description     block
_exptl_crystal_colour     colourless
_exptl_crystal_size_max     0.23
_exptl_crystal_size_mid     0.21
_exptl_crystal_size_min     0.19
_exptl_crystal_density_diffrn     1.137
_exptl_crystal_density_meas     ?
_exptl_crystal_density_method     'not measured'
_exptl_crystal_F_000     616
_exptl_absorpt_coefficient_mu     0.073
_exptl_absorpt_correction_type     multi-scan
_exptl_absorpt_process_details
;
(<i>SADABS</i>; Sheldrick, 2008<i>a</i>)
;
_exptl_absorpt_correction_T_min     0.9833
_exptl_absorpt_correction_T_max     0.9862
_exptl_special_details     ?
_diffrn_ambient_temperature     296(2)
_diffrn_radiation_type     MoK\a
_diffrn_radiation_wavelength     0.71073
_diffrn_radiation_source     'fine-focus sealed tube'
_diffrn_radiation_monochromator     graphite
_diffrn_measurement_device_type     'Bruker APEXII CCD'
_diffrn_measurement_method     '\f and \w scans'
_diffrn_detector_area_resol_mean     ?
_diffrn_reflns_number     13440
_diffrn_reflns_av_R_equivalents     0.0406
_diffrn_reflns_av_sigmaI/netI     0.0446
_diffrn_reflns_theta_min     2.44
_diffrn_reflns_theta_max     27.50
_diffrn_reflns_theta_full     27.50
_diffrn_measured_fraction_theta_max     0.995
_diffrn_measured_fraction_theta_full     0.995
_diffrn_reflns_limit_h_min     -11
_diffrn_reflns_limit_h_max     11
_diffrn_reflns_limit_k_min     -10
_diffrn_reflns_limit_k_max     11
_diffrn_reflns_limit_l_min     -26
_diffrn_reflns_limit_l_max     26
_refine_special_details
;
Refinement of <i>F</i>^2^ against ALL reflections. The weighted <i>R</i>-factor
<i>wR</i> and goodness of fit <i>S</i> are based on <i>F</i>^2^, conventional
<i>R</i>-factors <i>R</i> are based on <i>F</i>, with <i>F</i> set to zero for
negative <i>F</i>^2^. The threshold expression of <i>F</i>^2^ >
\s(<i>F</i>^2^) is used only for calculating <i>R</i>-factors(gt) <i>etc</i>.
and is not relevant to the choice of reflections for refinement.
<i>R</i>-factors based on <i>F</i>^2^ are statistically about twice as large
as those based on <i>F</i>, and <i>R</i>- factors based on ALL data will be
even larger.
;
_reflns_number_total     3816
_reflns_number_gt     2026
_reflns_threshold_expression     I>2sigma(I)
_refine_ls_structure_factor_coef     Fsqd
_refine_ls_matrix_type     full
_refine_ls_R_factor_all     0.1159
_refine_ls_R_factor_gt     0.0521
_refine_ls_wR_factor_gt     0.1099
_refine_ls_wR_factor_ref     0.1529
_refine_ls_goodness_of_fit_ref     1.056
_refine_ls_restrained_S_all     1.056
_refine_ls_number_reflns     3816
_refine_ls_number_parameters     192
_refine_ls_number_restraints     0
_refine_ls_number_constraints     91
_refine_ls_hydrogen_treatment     constr
_refine_ls_weighting_scheme     calc
_refine_ls_weighting_details
         'calc w=1/[\s^2^(Fo^2^)+(0.0382P)^2^+0.7938P] where P=(Fo^2^+2Fc^2^)/3'
_atom_sites_solution_hydrogens     difmap
_atom_sites_solution_primary     direct
_atom_sites_solution_secondary     difmap
_refine_ls_shift/su_max     0.000
_refine_ls_shift/su_mean     0.000
_refine_diff_density_max     0.241
_refine_diff_density_min     -0.198
_refine_ls_extinction_method     '<i>SHELXL97</i> (Sheldrick, 2008<i>b</i>)'
_refine_ls_extinction_coef     0.0181(18)
_refine_ls_extinction_expression
                                  'Fc^*^=kFc[1+0.001xFc^2^\l^3^/sin(2\q)]^-1/4^'
loop_
    _atom_type_symbol
    _atom_type_description
    _atom_type_scat_dispersion_real
    _atom_type_scat_dispersion_imag
    _atom_type_scat_source
    'C' 'C' 0.0033 0.0016
                         'International Tables Vol C Tables 4.2.6.8 and 6.1.1.4'
    'H' 'H' 0.0000 0.0000
                         'International Tables Vol C Tables 4.2.6.8 and 6.1.1.4'
    'N' 'N' 0.0061 0.0033
                         'International Tables Vol C Tables 4.2.6.8 and 6.1.1.4'
    'O' 'O' 0.0106 0.0060
                         'International Tables Vol C Tables 4.2.6.8 and 6.1.1.4'
_computing_data_collection     '<i>APEX2</i> (Bruker, 2008)'
_computing_cell_refinement     '<i>SAINT</i> (Bruker, 2008)'
_computing_data_reduction     '<i>SAINT</i> (Bruker, 2008)'
_computing_structure_solution     '<i>SHELXS97</i> (Sheldrick, 2008<i>b</i>)'
_computing_structure_refinement     '<i>SHELXL97</i> (Sheldrick, 2008<i>b</i>)'
_computing_molecular_graphics     '<i>SHELXTL</i> (Sheldrick, 2008<i>b</i>)'
_computing_publication_material     '<i>SHELXTL</i> (Sheldrick, 2008<i>b</i>)'
loop_
    _atom_site_type_symbol
    _atom_site_label
    _atom_site_fract_x
    _atom_site_fract_y
    _atom_site_fract_z
    _atom_site_U_iso_or_equiv
    _atom_site_adp_type
    _atom_site_calc_flag
    _atom_site_refinement_flags
    _atom_site_occupancy
    _atom_site_symmetry_multiplicity
    _atom_site_disorder_assembly
    _atom_site_disorder_group
    C C1 0.2736(3) 0.2805(2) 0.70020(10) 0.0531(6) Uani d . 1 4 . .
    H H1 0.3761 0.2581 0.7018 0.064 Uiso calc R 1 4 . .
    C C2 0.1862(3) 0.2158(3) 0.74406(11) 0.0652(7) Uani d . 1 4 . .
    H H2 0.2305 0.1505 0.7748 0.078 Uiso calc R 1 4 . .
    C C3 0.0358(3) 0.2470(3) 0.74258(12) 0.0666(7) Uani d . 1 4 . .
    H H3 -0.0221 0.2035 0.7723 0.080 Uiso calc R 1 4 . .
    C C4 -0.0298(3) 0.3430(3) 0.69695(12) 0.0613(6) Uani d . 1 4 . .
    H H4 -0.1326 0.3639 0.6956 0.074 Uiso calc R 1 4 . .
    C C5 0.0566(2) 0.4086(3) 0.65311(11) 0.0537(6) Uani d . 1 4 . .
    H H5 0.0116 0.4740 0.6225 0.064 Uiso calc R 1 4 . .
    C C6 0.2101(2) 0.3778(2) 0.65421(9) 0.0431(5) Uani d . 1 4 . .
    C C7 0.3020(2) 0.4512(2) 0.60391(9) 0.0438(5) Uani d . 1 4 . .
    C C8 0.3038(2) 0.6215(2) 0.61212(10) 0.0478(5) Uani d . 1 4 . .
    H H8 0.1991 0.6555 0.6031 0.057 Uiso calc R 1 4 . .
    C C9 0.3583(3) 0.6683(2) 0.68142(10) 0.0539(6) Uani d . 1 4 . .
    H H9A 0.2947 0.6233 0.7113 0.065 Uiso calc R 1 4 . .
    H H9B 0.4611 0.6339 0.6924 0.065 Uiso calc R 1 4 . .
    C C10 0.3539(3) 0.8345(3) 0.68922(12) 0.0664(7) Uani d . 1 4 . .
    H H10A 0.2500 0.8681 0.6819 0.080 Uiso calc R 1 4 . .
    H H10B 0.3924 0.8605 0.7333 0.080 Uiso calc R 1 4 . .
    C C11 0.4475(3) 0.9097(3) 0.64200(15) 0.0814(8) Uani d . 1 4 . .
    H H11A 0.4389 1.0152 0.6465 0.098 Uiso calc R 1 4 . .
    H H11B 0.5532 0.8832 0.6517 0.098 Uiso calc R 1 4 . .
    C C12 0.3937(4) 0.8653(3) 0.57336(14) 0.0828(9) Uani d . 1 4 . .
    H H12A 0.4576 0.9109 0.5437 0.099 Uiso calc R 1 4 . .
    H H12B 0.2911 0.9004 0.5625 0.099 Uiso calc R 1 4 . .
    C C13 0.3972(3) 0.6996(3) 0.56456(12) 0.0712(8) Uani d . 1 4 . .
    H H13A 0.5011 0.6656 0.5712 0.085 Uiso calc R 1 4 . .
    H H13B 0.3576 0.6751 0.5205 0.085 Uiso calc R 1 4 . .
    C C14 0.4603(3) 0.3992(3) 0.61248(10) 0.0525(6) Uani d . 1 4 . .
    C C15 0.2354(3) 0.4061(2) 0.53446(10) 0.0519(6) Uani d . 1 4 . .
    H H15A 0.1331 0.4440 0.5265 0.062 Uiso calc R 1 4 . .
    H H15B 0.2954 0.4507 0.5031 0.062 Uiso calc R 1 4 . .
    C C16 0.2321(3) 0.2420(3) 0.52422(11) 0.0638(7) Uani d . 1 4 . .
    H H16A 0.3351 0.2051 0.5299 0.077 Uiso calc R 1 4 . .
    H H16B 0.1773 0.1972 0.5574 0.077 Uiso calc R 1 4 . .
    C C17 0.1604(3) 0.1957(3) 0.45895(11) 0.0600(6) Uani d . 1 4 . .
    C C18 0.1176(4) -0.0077(4) 0.38785(14) 0.1048(11) Uani d . 1 4 . .
    H H18A 0.1542 0.0453 0.3525 0.157 Uiso calc R 1 4 . .
    H H18B 0.0091 -0.0021 0.3846 0.157 Uiso calc R 1 4 . .
    H H18C 0.1481 -0.1085 0.3860 0.157 Uiso calc R 1 4 . .
    N N1 0.5830(3) 0.3602(3) 0.61735(10) 0.0782(7) Uani d . 1 4 . .
    O O1 0.0970(3) 0.2726(2) 0.41959(11) 0.1196(9) Uani d . 1 4 . .
    O O2 0.1799(3) 0.0558(2) 0.44876(9) 0.0983(7) Uani d . 1 4 . .
loop_
    _atom_site_aniso_label
    _atom_site_aniso_U_11
    _atom_site_aniso_U_22
    _atom_site_aniso_U_33
    _atom_site_aniso_U_12
    _atom_site_aniso_U_13
    _atom_site_aniso_U_23
    C1 0.0528(13) 0.0558(14) 0.0509(12) 0.0029(11) 0.0056(10) 0.0068(11)
    C2 0.0753(18) 0.0634(17) 0.0575(14) -0.0026(14) 0.0097(12) 0.0161(12)
    C3 0.0739(18) 0.0654(17) 0.0638(15) -0.0129(14) 0.0233(13) 0.0035(13)
    C4 0.0519(14) 0.0630(16) 0.0714(16) -0.0043(12) 0.0185(12) -0.0075(13)
    C5 0.0542(14) 0.0514(14) 0.0556(13) 0.0078(11) 0.0065(10) 0.0024(11)
    C6 0.0487(12) 0.0408(12) 0.0401(10) 0.0021(9) 0.0063(9) -0.0015(9)
    C7 0.0475(12) 0.0452(13) 0.0393(10) 0.0096(10) 0.0066(9) 0.0034(9)
    C8 0.0526(13) 0.0461(13) 0.0456(11) 0.0047(10) 0.0086(9) 0.0050(10)
    C9 0.0567(14) 0.0526(14) 0.0534(13) -0.0002(11) 0.0096(10) 0.0007(11)
    C10 0.0753(17) 0.0576(16) 0.0672(16) 0.0004(13) 0.0113(13) -0.0077(13)
    C11 0.095(2) 0.0509(16) 0.101(2) -0.0073(15) 0.0258(17) -0.0033(15)
    C12 0.115(2) 0.0532(17) 0.085(2) -0.0024(16) 0.0358(17) 0.0148(15)
    C13 0.101(2) 0.0556(16) 0.0617(15) -0.0003(14) 0.0320(14) 0.0084(12)
    C14 0.0559(14) 0.0576(15) 0.0452(12) 0.0075(12) 0.0116(10) 0.0051(10)
    C15 0.0653(14) 0.0503(14) 0.0398(11) 0.0109(11) 0.0045(10) 0.0034(10)
    C16 0.0911(19) 0.0530(15) 0.0457(12) 0.0089(13) -0.0007(12) 0.0013(11)
    C17 0.0696(16) 0.0571(16) 0.0514(13) 0.0059(13) -0.0031(11) 0.0007(12)
    C18 0.143(3) 0.085(2) 0.081(2) -0.026(2) -0.0188(19) -0.0271(18)
    N1 0.0605(14) 0.0992(19) 0.0761(15) 0.0187(13) 0.0131(11) 0.0069(13)
    O1 0.175(2) 0.0836(16) 0.0866(15) 0.0319(15) -0.0539(15) -0.0107(12)
    O2 0.158(2) 0.0592(13) 0.0704(12) 0.0056(12) -0.0256(12) -0.0117(10)
_geom_special_details
;
All e.s.d.'s (except the e.s.d. in the dihedral angle between two l.s. planes)
are estimated using the full covariance matrix. The cell e.s.d.'s are taken
into account individually in the estimation of e.s.d.'s in distances, angles
and torsion angles; correlations between e.s.d.'s in cell parameters are only
used when they are defined by crystal symmetry. An approximate (isotropic)
treatment of cell e.s.d.'s is used for estimating e.s.d.'s involving l.s.
planes.
;
loop_
    _geom_bond_atom_site_label_1
    _geom_bond_atom_site_label_2
    _geom_bond_site_symmetry_2
    _geom_bond_distance
    _geom_bond_publ_flag
    C1 C6 . 1.379(3) ?
    C1 C2 . 1.384(3) ?
    C1 H1 . 0.9300 ?
    C2 C3 . 1.362(3) ?
    C2 H2 . 0.9300 ?
    C3 C4 . 1.374(4) ?
    C3 H3 . 0.9300 ?
    C4 C5 . 1.382(3) ?
    C4 H4 . 0.9300 ?
    C5 C6 . 1.389(3) ?
    C5 H5 . 0.9300 ?
    C6 C7 . 1.538(3) ?
    C7 C14 . 1.477(3) ?
    C7 C15 . 1.553(3) ?
    C7 C8 . 1.562(3) ?
    C8 C13 . 1.525(3) ?
    C8 C9 . 1.528(3) ?
    C8 H8 . 0.9800 ?
    C9 C10 . 1.525(3) ?
    C9 H9A . 0.9700 ?
    C9 H9B . 0.9700 ?
    C10 C11 . 1.510(4) ?
    C10 H10A . 0.9700 ?
    C10 H10B . 0.9700 ?
    C11 C12 . 1.508(4) ?
    C11 H11A . 0.9700 ?
    C11 H11B . 0.9700 ?
    C12 C13 . 1.523(4) ?
    C12 H12A . 0.9700 ?
    C12 H12B . 0.9700 ?
    C13 H13A . 0.9700 ?
    C13 H13B . 0.9700 ?
    C14 N1 . 1.140(3) ?
    C15 C16 . 1.512(3) ?
    C15 H15A . 0.9700 ?
    C15 H15B . 0.9700 ?
    C16 C17 . 1.495(3) ?
    C16 H16A . 0.9700 ?
    C16 H16B . 0.9700 ?
    C17 O1 . 1.174(3) ?
    C17 O2 . 1.308(3) ?
    C18 O2 . 1.445(3) ?
    C18 H18A . 0.9600 ?
    C18 H18B . 0.9600 ?
    C18 H18C . 0.9600 ?
loop_
    _geom_angle_atom_site_label_1
    _geom_angle_atom_site_label_2
    _geom_angle_atom_site_label_3
    _geom_angle_site_symmetry_1
    _geom_angle_site_symmetry_3
    _geom_angle
    _geom_angle_publ_flag
    C6 C1 C2 . . 120.6(2) ?
    C6 C1 H1 . . 119.7 ?
    C2 C1 H1 . . 119.7 ?
    C3 C2 C1 . . 120.6(2) ?
    C3 C2 H2 . . 119.7 ?
    C1 C2 H2 . . 119.7 ?
    C2 C3 C4 . . 119.7(2) ?
    C2 C3 H3 . . 120.1 ?
    C4 C3 H3 . . 120.1 ?
    C3 C4 C5 . . 120.1(2) ?
    C3 C4 H4 . . 119.9 ?
    C5 C4 H4 . . 119.9 ?
    C4 C5 C6 . . 120.7(2) ?
    C4 C5 H5 . . 119.7 ?
    C6 C5 H5 . . 119.7 ?
    C1 C6 C5 . . 118.2(2) ?
    C1 C6 C7 . . 122.61(19) ?
    C5 C6 C7 . . 119.14(18) ?
    C14 C7 C6 . . 110.00(17) ?
    C14 C7 C15 . . 107.19(17) ?
    C6 C7 C15 . . 109.40(18) ?
    C14 C7 C8 . . 107.87(18) ?
    C6 C7 C8 . . 111.05(16) ?
    C15 C7 C8 . . 111.26(16) ?
    C13 C8 C9 . . 109.49(19) ?
    C13 C8 C7 . . 113.23(18) ?
    C9 C8 C7 . . 112.28(17) ?
    C13 C8 H8 . . 107.2 ?
    C9 C8 H8 . . 107.2 ?
    C7 C8 H8 . . 107.2 ?
    C10 C9 C8 . . 111.61(19) ?
    C10 C9 H9A . . 109.3 ?
    C8 C9 H9A . . 109.3 ?
    C10 C9 H9B . . 109.3 ?
    C8 C9 H9B . . 109.3 ?
    H9A C9 H9B . . 108.0 ?
    C11 C10 C9 . . 111.2(2) ?
    C11 C10 H10A . . 109.4 ?
    C9 C10 H10A . . 109.4 ?
    C11 C10 H10B . . 109.4 ?
    C9 C10 H10B . . 109.4 ?
    H10A C10 H10B . . 108.0 ?
    C12 C11 C10 . . 110.1(2) ?
    C12 C11 H11A . . 109.6 ?
    C10 C11 H11A . . 109.6 ?
    C12 C11 H11B . . 109.6 ?
    C10 C11 H11B . . 109.6 ?
    H11A C11 H11B . . 108.1 ?
    C11 C12 C13 . . 111.8(2) ?
    C11 C12 H12A . . 109.3 ?
    C13 C12 H12A . . 109.3 ?
    C11 C12 H12B . . 109.3 ?
    C13 C12 H12B . . 109.3 ?
    H12A C12 H12B . . 107.9 ?
    C12 C13 C8 . . 111.6(2) ?
    C12 C13 H13A . . 109.3 ?
    C8 C13 H13A . . 109.3 ?
    C12 C13 H13B . . 109.3 ?
    C8 C13 H13B . . 109.3 ?
    H13A C13 H13B . . 108.0 ?
    N1 C14 C7 . . 178.1(2) ?
    C16 C15 C7 . . 113.07(17) ?
    C16 C15 H15A . . 109.0 ?
    C7 C15 H15A . . 109.0 ?
    C16 C15 H15B . . 109.0 ?
    C7 C15 H15B . . 109.0 ?
    H15A C15 H15B . . 107.8 ?
    C17 C16 C15 . . 113.97(19) ?
    C17 C16 H16A . . 108.8 ?
    C15 C16 H16A . . 108.8 ?
    C17 C16 H16B . . 108.8 ?
    C15 C16 H16B . . 108.8 ?
    H16A C16 H16B . . 107.7 ?
    O1 C17 O2 . . 122.2(2) ?
    O1 C17 C16 . . 126.1(2) ?
    O2 C17 C16 . . 111.7(2) ?
    O2 C18 H18A . . 109.5 ?
    O2 C18 H18B . . 109.5 ?
    H18A C18 H18B . . 109.5 ?
    O2 C18 H18C . . 109.5 ?
    H18A C18 H18C . . 109.5 ?
    H18B C18 H18C . . 109.5 ?
    C17 O2 C18 . . 119.1(2) ?
loop_
    _geom_torsion_atom_site_label_1
    _geom_torsion_atom_site_label_2
    _geom_torsion_atom_site_label_3
    _geom_torsion_atom_site_label_4
    _geom_torsion_site_symmetry_1
    _geom_torsion_site_symmetry_2
    _geom_torsion_site_symmetry_3
    _geom_torsion_site_symmetry_4
    _geom_torsion
    _geom_torsion_publ_flag
    C6 C1 C2 C3 . . . . 0.0(4) ?
    C1 C2 C3 C4 . . . . 0.3(4) ?
    C2 C3 C4 C5 . . . . -0.5(4) ?
    C3 C4 C5 C6 . . . . 0.4(4) ?
    C2 C1 C6 C5 . . . . -0.1(3) ?
    C2 C1 C6 C7 . . . . -179.3(2) ?
    C4 C5 C6 C1 . . . . -0.1(3) ?
    C4 C5 C6 C7 . . . . 179.1(2) ?
    C1 C6 C7 C14 . . . . 1.1(3) ?
    C5 C6 C7 C14 . . . . -178.02(19) ?
    C1 C6 C7 C15 . . . . 118.6(2) ?
    C5 C6 C7 C15 . . . . -60.5(2) ?
    C1 C6 C7 C8 . . . . -118.2(2) ?
    C5 C6 C7 C8 . . . . 62.6(2) ?
    C14 C7 C8 C13 . . . . 57.8(2) ?
    C6 C7 C8 C13 . . . . 178.43(18) ?
    C15 C7 C8 C13 . . . . -59.5(3) ?
    C14 C7 C8 C9 . . . . -66.8(2) ?
    C6 C7 C8 C9 . . . . 53.8(2) ?
    C15 C7 C8 C9 . . . . 175.90(17) ?
    C13 C8 C9 C10 . . . . 55.4(3) ?
    C7 C8 C9 C10 . . . . -177.91(19) ?
    C8 C9 C10 C11 . . . . -57.1(3) ?
    C9 C10 C11 C12 . . . . 56.5(3) ?
    C10 C11 C12 C13 . . . . -56.4(3) ?
    C11 C12 C13 C8 . . . . 56.4(3) ?
    C9 C8 C13 C12 . . . . -54.9(3) ?
    C7 C8 C13 C12 . . . . 179.0(2) ?
    C14 C7 C15 C16 . . . . 62.0(2) ?
    C6 C7 C15 C16 . . . . -57.2(2) ?
    C8 C7 C15 C16 . . . . 179.7(2) ?
    C7 C15 C16 C17 . . . . 176.7(2) ?
    C15 C16 C17 O1 . . . . -7.4(4) ?
    C15 C16 C17 O2 . . . . 170.7(2) ?
    O1 C17 O2 C18 . . . . -1.8(5) ?
    C16 C17 O2 C18 . . . . 180.0(2) ?
_iucr_refine_instructions_details
;
TITL P21c in P2(1)/c
CELL 0.71073   8.8771   9.1196  20.6901  90.000  95.769  90.000
ZERR   4.00   0.0059   0.0061   0.0138   0.000   0.006   0.000
LATT 1
SYMM -X, 0.5+Y, 0.5-Z
SFAC C  H  N  O
UNIT 72  92  4  8
REM OMIT -3 51
REM 55 0.995
OMIT -3 55
L.S. 10
ACTA
BOND $H
FMAP 2
PLAN 20
HTAB
CONF
SIZe 0.23 0.21 0.19
TEMP 23.000
REM WGHT    0.047200
REM WGHT    0.040100    0.818400
REM WGHT    0.038400    0.794700
REM WGHT    0.038100    0.795000
REM WGHT    0.038200    0.793800
REM WGHT    0.038200    0.794200
REM WGHT    0.038100    0.794200
WGHT    0.038200    0.793800
EXTI    0.018114
FVAR       0.21832
MOLE 1
C1    1    0.273611    0.280489    0.700200    11.00000    0.05277    0.05583 =
         0.05087    0.00681    0.00559    0.00294
AFIX  43
H1    2    0.376128    0.258142    0.701751    11.00000   -1.20000
AFIX   0
C2    1    0.186191    0.215806    0.744059    11.00000    0.07533    0.06344 =
         0.05751    0.01613    0.00966   -0.00256
AFIX  43
H2    2    0.230515    0.150450    0.774825    11.00000   -1.20000
AFIX   0
C3    1    0.035827    0.246986    0.742579    11.00000    0.07388    0.06543 =
         0.06376    0.00350    0.02334   -0.01285
AFIX  43
H3    2   -0.022145    0.203460    0.772326    11.00000   -1.20000
AFIX   0
C4    1   -0.029807    0.343014    0.696948    11.00000    0.05194    0.06295 =
         0.07144   -0.00751    0.01846   -0.00430
AFIX  43
H4    2   -0.132617    0.363934    0.695564    11.00000   -1.20000
AFIX   0
C5    1    0.056630    0.408576    0.653107    11.00000    0.05419    0.05141 =
         0.05557    0.00237    0.00652    0.00778
AFIX  43
H5    2    0.011581    0.473994    0.622543    11.00000   -1.20000
AFIX   0
C6    1    0.210131    0.377796    0.654206    11.00000    0.04868    0.04082 =
         0.04009   -0.00154    0.00627    0.00214
C7    1    0.302012    0.451157    0.603906    11.00000    0.04746    0.04518 =
         0.03929    0.00343    0.00659    0.00956
C8    1    0.303838    0.621454    0.612120    11.00000    0.05256    0.04605 =
         0.04560    0.00498    0.00857    0.00469
AFIX  13
H8    2    0.199137    0.655521    0.603084    11.00000   -1.20000
AFIX   0
C9    1    0.358331    0.668323    0.681425    11.00000    0.05669    0.05259 =
         0.05337    0.00071    0.00959   -0.00017
AFIX  23
H9A   2    0.294688    0.623294    0.711329    11.00000   -1.20000
H9B   2    0.461110    0.633883    0.692384    11.00000   -1.20000
AFIX   0
C10   1    0.353938    0.834453    0.689220    11.00000    0.07535    0.05761 =
         0.06719   -0.00769    0.01133    0.00041
AFIX  23
H10A  2    0.249964    0.868103    0.681909    11.00000   -1.20000
H10B  2    0.392446    0.860453    0.733265    11.00000   -1.20000
AFIX   0
C11   1    0.447496    0.909748    0.642002    11.00000    0.09515    0.05092 =
         0.10129   -0.00329    0.02580   -0.00729
AFIX  23
H11A  2    0.438930    1.015220    0.646466    11.00000   -1.20000
H11B  2    0.553155    0.883175    0.651701    11.00000   -1.20000
AFIX   0
C12   1    0.393678    0.865283    0.573364    11.00000    0.11512    0.05316 =
         0.08530    0.01483    0.03583   -0.00238
AFIX  23
H12A  2    0.457608    0.910898    0.543734    11.00000   -1.20000
H12B  2    0.291096    0.900395    0.562545    11.00000   -1.20000
AFIX   0
C13   1    0.397155    0.699553    0.564563    11.00000    0.10102    0.05561 =
         0.06170    0.00840    0.03202   -0.00029
AFIX  23
H13A  2    0.501104    0.665565    0.571163    11.00000   -1.20000
H13B  2    0.357588    0.675114    0.520470    11.00000   -1.20000
AFIX   0
C14   1    0.460334    0.399153    0.612477    11.00000    0.05595    0.05761 =
         0.04523    0.00512    0.01155    0.00746
C15   1    0.235359    0.406074    0.534464    11.00000    0.06528    0.05033 =
         0.03980    0.00342    0.00446    0.01085
AFIX  23
H15A  2    0.133073    0.443980    0.526543    11.00000   -1.20000
H15B  2    0.295358    0.450655    0.503053    11.00000   -1.20000
AFIX   0
C16   1    0.232142    0.241952    0.524224    11.00000    0.09107    0.05305 =
         0.04574    0.00128   -0.00067    0.00895
AFIX  23
H16A  2    0.335142    0.205137    0.529854    11.00000   -1.20000
H16B  2    0.177318    0.197167    0.557364    11.00000   -1.20000
AFIX   0
C17   1    0.160433    0.195733    0.458950    11.00000    0.06960    0.05713 =
         0.05144    0.00074   -0.00308    0.00591
C18   1    0.117609   -0.007698    0.387849    11.00000    0.14293    0.08480 =
         0.08072   -0.02706   -0.01876   -0.02633
AFIX 137
H18A  2    0.154243    0.045294    0.352514    11.00000   -1.50000
H18B  2    0.009119   -0.002077    0.384558    11.00000   -1.50000
H18C  2    0.148120   -0.108480    0.386015    11.00000   -1.50000
AFIX   0
N1    3    0.582989    0.360196    0.617347    11.00000    0.06052    0.09919 =
         0.07607    0.00692    0.01313    0.01870
O1    4    0.096964    0.272561    0.419593    11.00000    0.17493    0.08359 =
         0.08661   -0.01070   -0.05394    0.03189
O2    4    0.179852    0.055786    0.448760    11.00000    0.15772    0.05923 =
         0.07042   -0.01171   -0.02560    0.00556
HKLF 4
REM  P21c in P2(1)/c
REM R1 =  0.0521 for   2026 Fo > 4sig(Fo)  and  0.1159 for all   3816 data
REM    192 parameters refined using      0 restraints
END
WGHT      0.0381      0.7942
REM Highest difference peak  0.241,  deepest hole -0.198,  1-sigma level  0.033
Q1    1   0.0304  0.1979  0.4531  11.00000  0.05    0.24
Q2    1   0.2079  0.2642  0.4174  11.00000  0.05    0.20
Q3    1   0.0552 -0.0985  0.4078  11.00000  0.05    0.15
Q4    1   0.4449  0.6433  0.5307  11.00000  0.05    0.15
Q5    1   0.0823  0.1009  0.4560  11.00000  0.05    0.14
Q6    1   0.1509  0.4268  0.6719  11.00000  0.05    0.14
Q7    1   0.2395 -0.1083  0.3922  11.00000  0.05    0.13
Q8    1   0.2707  0.4279  0.6369  11.00000  0.05    0.13
Q9    1   0.2433  0.3468  0.6782  11.00000  0.05    0.13
Q10   1   0.0481  0.0759  0.3494  11.00000  0.05    0.13
Q11   1   0.5501  0.6636  0.5820  11.00000  0.05    0.12
Q12   1   0.2678  0.1633  0.5528  11.00000  0.05    0.12
Q13   1   0.3161  0.6379  0.6496  11.00000  0.05    0.12
Q14   1   0.1778  0.6222  0.6167  11.00000  0.05    0.12
Q15   1   0.3972  0.6013  0.7219  11.00000  0.05    0.12
Q16   1   0.3069  0.7171  0.5322  11.00000  0.05    0.12
Q17   1   0.1180  0.2227  0.5319  11.00000  0.05    0.11
Q18   1   0.4132  0.2448  0.7021  11.00000  0.05    0.11
Q19   1   0.3612  0.5158  0.6128  11.00000  0.05    0.11
Q20   1   0.2051  0.1954  0.6494  11.00000  0.05    0.11
;
data_global
_journal_date_recd_electronic     2012-04-19
_journal_date_accepted     2012-05-10
_journal_name_full     'Acta Crystallographica, Section E'
_journal_year     2012
_journal_volume     68
_journal_issue      6
_journal_page_first     o1894
_journal_page_last     o1894
_journal_paper_category     QO
_journal_paper_doi     10.1107/S1600536812021320
_journal_coeditor_code     FB2251
_publ_contact_author_name     'Yu-Lai Hu'
_publ_contact_author_address
;
College of Chemistry and Chemical Engineering,
Northwest Normal University, Lanzhou,
Gansu Province 730070, People's Republic of China
;
_publ_contact_author_email     'huylai@163.com'
_publ_contact_author_fax     ?
_publ_contact_author_phone     ?
_publ_section_title
;
(4<i>RS</i>)-Methyl 4-cyano-4-cyclohexyl-4-phenylbutanoate
;
loop_
    _publ_author_name
    _publ_author_footnote
    _publ_author_address
    'Sun, Gui-Sheng' .
;
College of Chemistry and Chemical Engineering,
Northwest Normal University, Lanzhou,
Gansu Province 730070, People's Republic of China
;
    'Hu, Yu-Lai' .
;
College of Chemistry and Chemical Engineering,
Northwest Normal University, Lanzhou,
Gansu Province 730070, People's Republic of China
;
    'Huang, Dan-Feng' .
;
College of Chemistry and Chemical Engineering,
Northwest Normal University, Lanzhou,
Gansu Province 730070, People's Republic of China
;
    'Xu, Chang-Ming' .
;
College of Chemistry and Chemical Engineering,
Northwest Normal University, Lanzhou,
Gansu Province 730070, People's Republic of China
;
