# Supplementary material for: (4RS)-Methyl 4-cyano-4-cyclo­hexyl-4-phenyl­butano­ate
Source: Acta Crystallogr Sect E Struct Rep Online. 2012 May 26;68(Pt 6):o1894. doi: 10.1107/S1600536812021320 (PMC3379452; doi:10.1107/S1600536812021320)
Supplement: Supplementary file 2 [file e-68-o1894-Isup2.hkl]

# 
# h,k,l, Fc-squared, Fo-squared, sigma(Fo-squared) and status flag 
# 
data_I
_shelx_title ' P21c in P2(1)/c' 
_shelx_refln_list_code          4 
_shelx_F_calc_maximum      164.95 
_exptl_crystal_F_000       616.00 
_reflns_d_resolution_high  0.7696 
 
loop_ 
 _symmetry_equiv_pos_as_xyz 
 'x, y, z' 
 '-x, y+1/2, -z+1/2' 
 '-x, -y, -z' 
 'x, -y-1/2, z-1/2' 
 
_cell_length_a     8.8771 
_cell_length_b     9.1196 
_cell_length_c    20.6901 
_cell_angle_alpha  90.000 
_cell_angle_beta   95.769 
_cell_angle_gamma  90.000 
 
_shelx_F_squared_multiplier     1.000 
 
loop_ 
 _refln_index_h 
 _refln_index_k 
 _refln_index_l 
 _refln_F_squared_calc 
 _refln_F_squared_meas 
 _refln_F_squared_sigma 
 _refln_observed_status 
   2   0   0     1275.39     1152.94     15.42 o 
   3   0   0       10.96       27.15      3.78 o 
   4   0   0        0.02       12.48      1.97 o 
   5   0   0      544.50      585.72     10.23 o 
   6   0   0        3.44        6.20      1.97 o 
   7   0   0        3.04       -0.10      2.10 o 
   8   0   0       69.27       66.13      4.45 o 
   9   0   0        3.66        1.35      3.57 o 
  10   0   0        1.43        4.41      5.45 o 
   1   1   0     3611.89     3380.25     57.50 o 
   2   1   0    20477.19    20098.99    545.60 o 
   3   1   0     3386.12     3287.87     32.18 o 
   4   1   0       88.26       81.38      2.59 o 
   5   1   0      400.92      472.47      7.40 o 
   6   1   0        1.33       -1.68      1.26 o 
   7   1   0       29.77       25.11      2.32 o 
   8   1   0        2.83       -1.45      2.19 o 
   9   1   0        0.04       -3.11      2.07 o 
  10   1   0        8.45        8.36      3.94 o 
  11   1   0        0.00        2.07      4.70 o 
   0   2   0     5401.22     5213.64     64.49 o 
   1   2   0      141.17      151.19      2.72 o 
   2   2   0       41.52       33.24      1.46 o 
   3   2   0      351.85      342.17      4.23 o 
   4   2   0       28.47       27.80      1.45 o 
   5   2   0      340.63      341.50      4.99 o 
   6   2   0        0.01       -0.87      1.15 o 
   7   2   0       11.39        8.18      2.14 o 
   8   2   0       18.89       16.57      3.21 o 
   9   2   0       10.69        7.74      3.18 o 
  10   2   0        4.77        1.60      3.14 o 
  11   2   0        3.47       -2.94      3.63 o 
   1   3   0      494.11      536.48      6.40 o 
   2   3   0       24.05       25.88      1.81 o 
   3   3   0      220.25      217.40      3.00 o 
   4   3   0       33.51       27.91      1.31 o 
   5   3   0        2.36        0.52      1.54 o 
   6   3   0       17.91       10.66      2.28 o 
   7   3   0        2.78       -1.49      2.43 o 
   8   3   0       72.50       80.08      4.69 o 
   9   3   0        0.01       -3.35      2.74 o 
  10   3   0        0.07       -4.31      2.87 o 
  11   3   0        0.11       -2.05      3.31 o 
   0   4   0      899.99     1073.67     14.96 o 
   1   4   0     3214.91     3313.63     33.30 o 
   2   4   0       90.63       99.88      2.32 o 
   3   4   0       57.42       65.32      2.69 o 
   4   4   0        4.26        6.11      1.66 o 
   5   4   0      101.58       89.73      4.67 o 
   6   4   0        5.02        7.25      2.31 o 
   7   4   0       12.11       10.03      3.23 o 
   8   4   0       16.50       18.77      4.92 o 
   9   4   0       11.25        5.71      3.29 o 
  10   4   0        0.05       -3.70      3.15 o 
   1   5   0     3934.53     4112.42     41.34 o 
   2   5   0      127.41      117.14      2.92 o 
   3   5   0      121.88      122.26      5.79 o 
   4   5   0      245.95      211.97      5.35 o 
   5   5   0       14.04       15.97      2.55 o 
   6   5   0       28.48       33.96      4.57 o 
   7   5   0       16.05       22.29      4.07 o 
   8   5   0       31.72       38.06      4.81 o 
   9   5   0        1.04        0.35      3.36 o 
  10   5   0        0.14       -0.02      3.45 o 
   0   6   0      271.52      284.71      6.01 o 
   1   6   0       97.25      120.73      4.73 o 
   2   6   0       19.74       18.76      2.60 o 
   3   6   0      139.76      130.58      4.26 o 
   4   6   0      479.73      466.81      8.95 o 
   5   6   0       19.17       34.59      3.38 o 
   6   6   0       80.98       97.61      4.66 o 
   7   6   0        0.05        0.51      3.03 o 
   8   6   0       12.64       12.55      4.09 o 
   9   6   0        1.00        0.68      3.48 o 
   1   7   0       67.24       67.68      3.96 o 
   2   7   0        3.49       -2.73      2.00 o 
   3   7   0       28.03       29.22      3.51 o 
   4   7   0        0.28       -2.90      2.27 o 
   5   7   0       96.38      106.25      4.79 o 
   6   7   0      183.43      173.04      6.15 o 
   7   7   0        1.22        2.95      3.61 o 
   8   7   0       23.37       28.99      5.04 o 
   9   7   0       29.56       38.30      4.92 o 
   0   8   0       26.58       27.07      6.29 o 
   1   8   0        4.37       -2.39      2.56 o 
   2   8   0        4.75        0.44      2.72 o 
   3   8   0        2.18       -2.88      2.37 o 
   4   8   0       42.97       34.55      3.69 o 
   5   8   0        3.00        4.04      2.83 o 
   6   8   0       19.42       21.23      3.67 o 
   7   8   0        3.12        2.48      3.83 o 
   8   8   0        0.89       -2.46      3.97 o 
   1   9   0        8.56        6.56      4.20 o 
   2   9   0        5.46       -1.28      3.32 o 
   3   9   0        1.44       -1.64      2.99 o 
   4   9   0        0.41       -2.41      3.23 o 
   5   9   0        1.14       -1.16      2.83 o 
   6   9   0        1.44       -1.01      3.85 o 
   7   9   0        0.20       -0.57      3.86 o 
   0  10   0        0.84        0.63      6.08 o 
   1  10   0        3.22       -3.63      7.66 o 
   2  10   0        2.58       -1.63      4.06 o 
   3  10   0       41.31       40.71      6.38 o 
   4  10   0        0.11       -4.03      3.53 o 
   5  10   0        0.01        4.39      5.25 o 
   6  10   0        2.81        6.93      8.08 o 
   1  11   0        1.48       -6.23      4.15 o 
   2  11   0        0.27       -5.66      4.45 o 
   3  11   0        0.41       -1.39      4.74 o 
   4  11   0        5.99        9.88      5.78 o 
 -11   1   1        0.43       -4.96      3.99 o 
 -10   1   1        0.00       -3.27      3.84 o 
  -9   1   1        1.64       -0.33      2.61 o 
  -8   1   1       50.65       42.37      3.48 o 
  -7   1   1       17.89       21.20      3.09 o 
  -6   1   1      112.61       97.25      3.29 o 
  -5   1   1       67.07       63.09      2.40 o 
  -4   1   1     1411.60     1458.58     17.49 o 
  -3   1   1      237.81      219.62      5.13 o 
  -2   1   1      262.38      257.38      3.45 o 
  -1   1   1      626.75      599.34      7.24 o 
   0   1   1      837.23      836.17     19.91 o 
   1   1   1     4210.38     4204.28     55.51 o 
   2   1   1     1305.09     1303.50     13.26 o 
   3   1   1     2748.05     2640.33     29.11 o 
   4   1   1       85.75       78.33      2.65 o 
   5   1   1       64.10       84.55      2.40 o 
   6   1   1        2.89        3.36      1.39 o 
   7   1   1       22.02       17.66      2.33 o 
   8   1   1        0.65       -3.54      2.36 o 
   9   1   1        7.78        3.47      3.28 o 
  10   1   1        9.83        4.82      3.73 o 
  11   1   1       10.03       13.38      4.52 o 
 -11   2   1        3.22        1.37      3.91 o 
 -10   2   1        0.65       -0.65      3.00 o 
  -9   2   1        3.65        2.82      2.88 o 
  -8   2   1       21.90       23.91      4.00 o 
  -7   2   1        5.78       10.39      2.21 o 
  -6   2   1       52.49       53.59      2.63 o 
  -5   2   1       41.00       40.51      1.88 o 
  -4   2   1       96.29      100.71      2.28 o 
  -3   2   1        6.12        7.96      0.78 o 
  -2   2   1      936.17      916.91     11.46 o 
  -1   2   1      234.56      220.27      3.49 o 
   0   2   1     7696.17     7666.20     72.90 o 
   1   2   1        0.96        0.04      0.52 o 
   2   2   1      689.51      710.68      8.13 o 
   3   2   1       36.27       41.89      1.35 o 
   4   2   1      204.84      202.57      3.32 o 
   5   2   1      960.04      978.27     11.73 o 
   6   2   1       84.95       76.34      2.76 o 
   7   2   1        0.08       -2.50      1.66 o 
   8   2   1      121.97      109.58      4.90 o 
   9   2   1        8.44        7.64      3.17 o 
  10   2   1        4.21        1.60      3.45 o 
  11   2   1        0.46        0.56      4.07 o 
 -11   3   1        0.23        3.43      3.71 o 
 -10   3   1        2.92        0.85      3.21 o 
  -9   3   1        3.80        2.28      2.94 o 
  -8   3   1       17.73       22.32      4.14 o 
  -7   3   1        7.43        6.61      2.41 o 
  -6   3   1       97.84       87.41      3.72 o 
  -5   3   1       22.27       20.99      1.72 o 
  -4   3   1        0.04       -1.16      0.92 o 
  -3   3   1      643.61      660.56      9.51 o 
  -2   3   1       22.28       24.89      1.79 o 
  -1   3   1       71.55       89.31      4.52 o 
   0   3   1     2059.39     2001.07     18.23 o 
   1   3   1      144.05      121.60      2.28 o 
   2   3   1      529.71      512.82      6.46 o 
   3   3   1      212.13      192.42      2.91 o 
   4   3   1        1.13       -0.56      0.81 o 
   5   3   1       12.19        9.64      1.47 o 
   6   3   1       13.68        6.11      2.50 o 
   7   3   1        0.95       -3.33      2.22 o 
   8   3   1        8.08        7.11      2.97 o 
   9   3   1        3.25        3.03      2.97 o 
  10   3   1        9.97        4.16      3.38 o 
  11   3   1        0.12        0.09      3.71 o 
 -10   4   1        0.22       -3.49      3.02 o 
  -9   4   1        0.23       -2.74      3.30 o 
  -8   4   1       32.98       47.29      4.84 o 
  -7   4   1       79.53       84.13      4.23 o 
  -6   4   1        2.60       -2.46      1.87 o 
  -5   4   1       44.59       52.61      3.21 o 
  -4   4   1        0.00       -1.88      1.25 o 
  -3   4   1      366.17      337.96      6.22 o 
  -2   4   1      309.01      326.89      5.74 o 
  -1   4   1      677.68      724.75      8.61 o 
   0   4   1      970.39      994.84      9.90 o 
   1   4   1      455.00      521.34     10.69 o 
   2   4   1      287.73      296.54      4.77 o 
   3   4   1       17.39       19.95      1.42 o 
   4   4   1       24.83       21.69      2.70 o 
   5   4   1       55.00       50.47      3.27 o 
   6   4   1        1.44       -2.87      2.16 o 
   7   4   1        2.81        0.67      2.91 o 
   8   4   1        7.87        1.19      2.90 o 
   9   4   1        0.56        1.29      2.97 o 
  10   4   1        0.36       -3.91      2.95 o 
 -10   5   1        0.00       -2.17      3.34 o 
  -9   5   1        0.97        0.44      5.39 o 
  -8   5   1       32.93       32.41      4.56 o 
  -7   5   1       30.00       31.86      3.72 o 
  -6   5   1       50.14       60.06      6.55 o 
  -5   5   1       12.05       21.90      2.72 o 
  -4   5   1       84.10       76.44      3.37 o 
  -3   5   1      199.68      206.43      4.96 o 
  -2   5   1        2.92        7.36      1.23 o 
  -1   5   1      435.66      466.79      6.49 o 
   0   5   1      233.34      229.92      3.49 o 
   1   5   1       37.40       38.09      2.19 o 
   2   5   1      821.33      836.77     10.31 o 
   3   5   1       21.65       32.25      2.53 o 
   4   5   1       71.58       60.60      3.17 o 
   5   5   1       29.92       30.80      2.97 o 
   6   5   1       15.51       13.33      3.27 o 
   7   5   1       81.90       82.96      5.60 o 
   8   5   1        1.03        4.78      3.13 o 
   9   5   1        3.67        3.61      3.18 o 
  10   5   1        2.27        3.37      3.79 o 
  -9   6   1        0.80       -2.89      3.49 o 
  -8   6   1        5.19        7.35      4.85 o 
  -7   6   1       36.13       38.56      4.07 o 
  -6   6   1      159.54      164.88      5.75 o 
  -5   6   1      203.04      203.71      5.92 o 
  -4   6   1      237.13      239.20      6.15 o 
  -3   6   1      192.15      178.68      4.96 o 
  -2   6   1       43.62       45.21      2.81 o 
  -1   6   1       64.53       70.83      2.72 o 
   0   6   1      192.82      207.28      3.51 o 
   1   6   1      119.56      120.84      3.12 o 
   2   6   1      268.25      263.52      5.77 o 
   3   6   1       65.43       62.55      3.40 o 
   4   6   1      575.91      560.00     10.10 o 
   5   6   1      186.34      188.06      5.76 o 
   6   6   1       55.26       70.03      5.24 o 
   7   6   1       36.78       40.66      4.72 o 
   8   6   1       13.82       23.33      4.10 o 
   9   6   1       17.68       24.76      4.32 o 
  -9   7   1        0.04        4.03      4.39 o 
  -8   7   1       52.00       69.56      6.13 o 
  -7   7   1        3.69        2.63      2.86 o 
  -6   7   1       27.89       30.03      4.33 o 
  -5   7   1        0.26        1.38      2.48 o 
  -4   7   1        8.82        6.22      2.58 o 
  -3   7   1       85.93       74.16      3.91 o 
  -2   7   1       11.04        6.43      2.08 o 
  -1   7   1        0.20       -3.30      2.20 o 
   0   7   1        2.95        1.30      1.67 o 
   1   7   1        9.57        9.03      2.97 o 
   2   7   1      119.37      111.16      5.15 o 
   3   7   1       26.44       20.39      3.77 o 
   4   7   1       63.30       66.63      4.63 o 
   5   7   1      107.02      126.37      5.18 o 
   6   7   1       23.19       27.69      4.23 o 
   7   7   1        1.40       10.77      4.58 o 
   8   7   1        2.35        2.61      4.00 o 
   9   7   1        8.60       12.00      3.88 o 
  -8   8   1        7.14        4.92      4.42 o 
  -7   8   1        0.60       -4.12      2.75 o 
  -6   8   1        8.46        5.78      3.02 o 
  -5   8   1      107.80      110.80      5.20 o 
  -4   8   1       27.35       29.15      3.49 o 
  -3   8   1       24.79       16.75      3.09 o 
  -2   8   1        8.29        0.82      2.69 o 
  -1   8   1       58.54       61.25      4.46 o 
   0   8   1        0.08       -6.29      4.20 o 
   1   8   1        4.41       -0.72      2.63 o 
   2   8   1       22.91       11.95      3.51 o 
   3   8   1        0.46       -1.04      2.91 o 
   4   8   1        4.07        3.99      2.60 o 
   5   8   1       19.23       15.37      3.80 o 
   6   8   1        9.02        6.39      3.78 o 
   7   8   1        0.07       -1.74      3.50 o 
   8   8   1        0.41        1.00      3.60 o 
  -7   9   1        0.21       -5.18      3.45 o 
  -6   9   1        0.62        1.60      3.19 o 
  -5   9   1       29.86       27.29      4.02 o 
  -4   9   1        7.43       -0.65      3.29 o 
  -3   9   1       19.45       14.37      5.17 o 
  -2   9   1       10.14        6.54      3.27 o 
  -1   9   1       12.04        8.81      4.30 o 
   0   9   1       31.95       15.12      4.67 o 
   1   9   1        0.26       -5.33      3.55 o 
   2   9   1        1.81       -3.04      3.56 o 
   3   9   1        3.27       -1.60      2.89 o 
   4   9   1        0.74       -3.84      3.85 o 
   5   9   1        8.35        4.36      3.51 o 
   6   9   1        0.63       -5.04      3.36 o 
   7   9   1        1.73        2.91      3.64 o 
  -6  10   1        4.85        3.94     13.64 o 
  -5  10   1       13.81       17.09      4.91 o 
  -4  10   1        5.81        7.72      4.04 o 
  -3  10   1        1.68       11.63      7.87 o 
  -2  10   1       16.90       22.86      5.71 o 
  -1  10   1       10.64       13.23      4.96 o 
   0  10   1        2.42       -1.03      4.12 o 
   1  10   1        1.37       -6.61      4.41 o 
   2  10   1        0.34       -0.10      4.27 o 
   3  10   1        3.04        0.08      4.27 o 
   4  10   1        1.76        1.78      7.03 o 
   5  10   1        0.00        2.41      4.90 o 
   6  10   1        0.13       -1.47      4.72 o 
  -4  11   1        0.39        1.26      5.64 o 
  -3  11   1        7.90        8.50      5.64 o 
  -2  11   1        6.70       10.49      5.64 o 
  -1  11   1        1.07       -6.56      4.37 o 
   0  11   1        0.28       -4.11      4.37 o 
   1  11   1        0.57       -3.38      4.82 o 
   2  11   1        2.93       -7.01      4.67 o 
   3  11   1       21.30       31.46      9.34 o 
   4  11   1        0.84       -6.10      6.92 o 
 -11   0   2        0.14        4.20      8.60 o 
 -10   0   2        2.10       -3.57      4.83 o 
  -9   0   2        2.55       -3.36      3.78 o 
  -8   0   2       39.91       46.11      5.38 o 
  -7   0   2      192.32      174.42      7.09 o 
  -6   0   2       70.34       97.18      6.40 o 
  -5   0   2      206.95      185.22      4.86 o 
  -4   0   2        0.07        0.10      1.03 o 
  -3   0   2     6270.50     6395.78     79.60 o 
  -2   0   2    27209.68    26285.49   1812.61 o 
  -1   0   2     5237.08     5236.21     77.38 o 
   1   0   2    12744.42    12251.84    355.56 o 
   2   0   2     5153.69     4946.37     74.60 o 
   3   0   2      507.89      420.43      8.43 o 
   4   0   2      874.56      827.22     15.04 o 
   5   0   2      400.48      353.45      7.34 o 
   6   0   2       73.93       64.79      3.42 o 
   7   0   2       24.75       19.01      2.97 o 
   8   0   2       84.82       78.40      4.74 o 
   9   0   2        8.46        2.16      3.01 o 
  10   0   2       19.25        7.34      5.87 o 
 -11   1   2        0.03       -0.62      4.42 o 
 -10   1   2        3.33       -1.82      3.41 o 
  -9   1   2       25.48       34.01      3.19 o 
  -8   1   2        7.18        8.09      2.55 o 
  -7   1   2        7.64        5.57      1.93 o 
  -6   1   2       84.03       92.28      2.85 o 
  -5   1   2      283.75      249.37      4.97 o 
  -4   1   2     1327.72     1300.02     12.96 o 
  -3   1   2       47.57       59.46      1.50 o 
  -2   1   2      299.00      322.39      4.08 o 
  -1   1   2       21.22       19.94      0.83 o 
   0   1   2      718.86      704.05      7.96 o 
   1   1   2     2701.36     2443.02     21.80 o 
   2   1   2      375.74      363.24      4.49 o 
   3   1   2      100.60       93.66      1.99 o 
   4   1   2     1365.00     1400.82     14.06 o 
   5   1   2        1.56        1.48      1.08 o 
   6   1   2       93.56       79.43      2.64 o 
   7   1   2        6.12        4.82      1.83 o 
   8   1   2       76.93       53.38      3.82 o 
   9   1   2       29.56       25.00      4.18 o 
  10   1   2        4.49       -1.48      3.09 o 
  11   1   2        7.32       13.38      4.78 o 
 -11   2   2        3.54        2.25      3.65 o 
 -10   2   2        1.22        0.10      3.18 o 
  -9   2   2       17.65       14.05      4.45 o 
  -8   2   2        0.07       -3.86      2.57 o 
  -7   2   2       84.96       81.84      3.24 o 
  -6   2   2        1.19       -1.91      1.28 o 
  -5   2   2      249.59      282.35      4.35 o 
  -4   2   2      442.05      441.57      5.46 o 
  -3   2   2      745.71      686.92      9.48 o 
  -2   2   2        4.07        7.88      0.91 o 
  -1   2   2        8.49        9.52      1.51 o 
   0   2   2     1764.68     1702.97     16.86 o 
   1   2   2     1050.99      945.10     11.32 o 
   2   2   2      284.27      292.47      3.89 o 
   3   2   2       19.32       20.80      1.17 o 
   4   2   2       18.21        9.23      1.20 o 
   5   2   2       99.28       96.37      2.60 o 
   6   2   2      219.15      208.72      4.95 o 
   7   2   2       36.48       37.66      3.43 o 
   8   2   2        2.11       -0.98      2.72 o 
   9   2   2        0.96        0.27      2.93 o 
  10   2   2        1.73       -3.52      2.87 o 
  11   2   2        0.76       -4.22      4.60 o 
 -11   3   2        6.61       13.31      6.99 o 
 -10   3   2        0.00       -1.75      3.02 o 
  -9   3   2        2.97        1.67      3.21 o 
  -8   3   2       43.15       33.85      4.12 o 
  -7   3   2       71.11       73.37      3.93 o 
  -6   3   2       21.99       21.09      2.58 o 
  -5   3   2       20.22       16.99      1.62 o 
  -4   3   2        0.22       -1.62      1.08 o 
  -3   3   2       33.68       45.24      1.50 o 
  -2   3   2      451.94      423.55      7.41 o 
  -1   3   2        6.63        5.97      0.94 o 
   0   3   2      793.41      830.10      9.14 o 
   1   3   2     2381.46     2357.38     21.43 o 
   2   3   2      289.90      243.64      3.82 o 
   3   3   2      124.49      119.23      2.23 o 
   4   3   2       55.14       49.92      1.80 o 
   5   3   2       29.91       29.54      1.88 o 
   6   3   2       13.97       14.39      2.49 o 
   7   3   2        5.48        4.28      2.58 o 
   8   3   2        0.76       -3.64      2.43 o 
   9   3   2        2.59       -4.86      3.24 o 
  10   3   2        0.58       -3.77      2.95 o 
 -10   4   2        0.28        0.53      3.25 o 
  -9   4   2        3.24       -4.40      2.93 o 
  -8   4   2       72.66       86.29      5.46 o 
  -7   4   2       89.48       97.26      4.43 o 
  -6   4   2        3.26       -0.10      1.91 o 
  -5   4   2        3.77       -0.80      1.70 o 
  -4   4   2       41.26       35.73      3.82 o 
  -3   4   2      131.57      115.95      3.49 o 
  -2   4   2      129.00      137.12      3.47 o 
  -1   4   2      831.92      870.02      8.83 o 
   0   4   2      101.38      105.87      2.48 o 
   1   4   2     1604.43     1712.83     17.50 o 
   2   4   2       73.63       67.96      2.08 o 
   3   4   2       51.91       47.29      2.34 o 
   4   4   2       20.96       28.91      2.63 o 
   5   4   2        0.02       -1.46      1.91 o 
   6   4   2        0.05       -3.09      2.06 o 
   7   4   2        0.74        0.50      2.47 o 
   8   4   2       52.72       64.05      4.83 o 
   9   4   2        3.50        2.21      3.18 o 
  10   4   2        1.80        1.46      3.43 o 
 -10   5   2        0.08        2.38      3.98 o 
  -9   5   2        3.22        1.94      3.53 o 
  -8   5   2       17.03       25.58      3.77 o 
  -7   5   2       23.78       31.11      3.66 o 
  -6   5   2       97.33       94.10      4.25 o 
  -5   5   2      163.26      161.24      4.98 o 
  -4   5   2       97.12      106.37      3.87 o 
  -3   5   2     1072.29     1050.36     14.53 o 
  -2   5   2      522.25      531.44      8.42 o 
  -1   5   2      729.07      789.55     10.40 o 
   0   5   2       95.26      119.77      2.77 o 
   1   5   2       74.42       86.93      2.19 o 
   2   5   2       86.49       81.56      2.51 o 
   3   5   2      103.28      111.96      3.74 o 
   4   5   2      165.56      158.30      4.73 o 
   5   5   2      112.78      111.40      5.00 o 
   6   5   2        0.71       -3.46      2.50 o 
   7   5   2       21.12       19.11      3.38 o 
   8   5   2        2.38        4.57      3.21 o 
   9   5   2       32.70       42.30      4.79 o 
  10   5   2        0.41        0.60      3.64 o 
  -9   6   2        8.87        8.27      4.27 o 
  -8   6   2       31.70       34.46      4.34 o 
  -7   6   2        0.25        1.94      2.79 o 
  -6   6   2       42.35       59.67      4.33 o 
  -5   6   2      336.03      315.54      7.40 o 
  -4   6   2        0.05       -1.96      2.09 o 
  -3   6   2       28.14       25.53      2.64 o 
  -2   6   2       30.91       31.81      2.49 o 
  -1   6   2       10.00       13.10      1.57 o 
   0   6   2      150.00      145.13      3.31 o 
   1   6   2       51.82       50.06      2.28 o 
   2   6   2      319.26      295.97      6.15 o 
   3   6   2        0.60       -0.45      2.70 o 
   4   6   2       30.49       32.51      5.33 o 
   5   6   2      201.40      202.24      6.97 o 
   6   6   2       30.70       37.79      4.25 o 
   7   6   2       55.94       73.46      5.09 o 
   8   6   2        0.75        6.15      3.25 o 
   9   6   2        6.60        6.61      3.76 o 
  -9   7   2        1.82       -4.78      4.68 o 
  -8   7   2       28.65       35.53      4.45 o 
  -7   7   2        4.08       -0.06      2.82 o 
  -6   7   2        1.71       -0.20      2.73 o 
  -5   7   2       12.28       13.04      2.95 o 
  -4   7   2       17.65       16.33      3.57 o 
  -3   7   2        0.07       -4.04      2.70 o 
  -2   7   2        0.77       -2.57      1.72 o 
  -1   7   2       33.94       34.41      3.91 o 
   0   7   2       72.28       69.80      3.61 o 
   1   7   2       26.54       26.36      4.93 o 
   2   7   2        8.17        8.14      2.32 o 
   3   7   2      134.05      105.91      4.91 o 
   4   7   2       40.97       44.48      4.25 o 
   5   7   2      208.26      204.56      7.44 o 
   6   7   2       15.31       24.91      4.17 o 
   7   7   2      146.70      147.36      6.15 o 
   8   7   2        0.32       -0.09      3.35 o 
   9   7   2        0.37        1.16      3.83 o 
  -8   8   2        0.06        2.12      3.94 o 
  -7   8   2        0.21       -3.33      2.98 o 
  -6   8   2        0.61       -1.75      4.06 o 
  -5   8   2        0.13        4.24      2.73 o 
  -4   8   2       31.95       34.29      5.99 o 
  -3   8   2       11.51        8.90      2.71 o 
  -2   8   2       11.95       -3.17      2.78 o 
  -1   8   2        0.11       -3.43      2.28 o 
   0   8   2       20.00       18.98      4.29 o 
   1   8   2       84.72       78.04      4.51 o 
   2   8   2       13.36        7.18      3.10 o 
   3   8   2      119.26      102.18      5.33 o 
   4   8   2       29.18       26.63      5.14 o 
   5   8   2        4.61        3.12      3.24 o 
   6   8   2       10.79        6.76      3.61 o 
   7   8   2       21.41       15.88      4.09 o 
   8   8   2        3.80        1.42      3.61 o 
  -7   9   2        3.99       -0.62      3.30 o 
  -6   9   2        0.34       -4.26      2.84 o 
  -5   9   2        9.58        9.00      3.41 o 
  -4   9   2        8.86        2.39      3.67 o 
  -3   9   2        8.90        5.63      3.57 o 
  -2   9   2        0.00       -4.17      2.78 o 
  -1   9   2        0.17       -5.33      3.55 o 
   0   9   2        6.87       -1.15      3.71 o 
   1   9   2        9.32        7.66      4.15 o 
   2   9   2        4.67        0.18      3.82 o 
   3   9   2       11.56        7.87      4.36 o 
   4   9   2        0.32       -0.38      4.38 o 
   5   9   2       20.11       24.59      4.35 o 
   6   9   2        0.85       -2.95      3.20 o 
   7   9   2        1.28       -1.73      3.29 o 
  -6  10   2        3.12        3.04      5.81 o 
  -5  10   2       49.00       57.32      6.05 o 
  -4  10   2       14.69       24.33      4.79 o 
  -3  10   2       26.82       37.45      5.13 o 
  -2  10   2       10.94       11.88      5.04 o 
  -1  10   2        0.96       -4.83      4.01 o 
   0  10   2        1.74       -1.75      4.09 o 
   1  10   2        0.08       -2.54      4.15 o 
   2  10   2        4.25        0.54      4.44 o 
   3  10   2        1.21       -0.87      9.34 o 
   4  10   2        4.67        7.41      5.08 o 
   5  10   2       16.21       18.78      5.15 o 
   6  10   2        0.01        3.19      5.55 o 
  -4  11   2        0.06        2.39      5.19 o 
  -3  11   2        8.04        9.71      5.71 o 
  -2  11   2        6.47        7.05      5.29 o 
  -1  11   2       14.52       15.47      5.68 o 
   0  11   2        0.94       -5.18      4.67 o 
   1  11   2       20.27       35.84      6.72 o 
   2  11   2        1.43        7.18      5.41 o 
   3  11   2        0.35        9.32      6.71 o 
   4  11   2        0.47        0.84      8.39 o 
 -11   1   3       11.98        9.52      8.29 o 
 -10   1   3        1.17        0.71      3.42 o 
  -9   1   3        5.67       15.27      2.66 o 
  -8   1   3       30.88       29.22      3.29 o 
  -7   1   3      126.34      127.02      3.87 o 
  -6   1   3       83.03       85.73      2.94 o 
  -5   1   3       34.77       33.39      1.79 o 
  -4   1   3        2.48        4.74      0.93 o 
  -3   1   3      860.21      891.10      8.98 o 
  -2   1   3     1626.07     1625.27     14.93 o 
  -1   1   3     2448.30     2424.77     26.08 o 
   0   1   3     2460.69     2579.72     23.59 o 
   1   1   3     7897.74     7856.38     74.89 o 
   2   1   3     1233.91     1224.56     11.77 o 
   3   1   3       77.54       75.79      2.02 o 
   4   1   3      127.36      129.60      2.72 o 
   5   1   3        8.64        8.38      1.31 o 
   6   1   3        0.15       -0.71      1.18 o 
   7   1   3       63.72       67.76      2.99 o 
   8   1   3       49.38       56.71      4.92 o 
   9   1   3       10.19        7.87      3.48 o 
  10   1   3        1.66       -3.26      2.98 o 
  11   1   3        1.42        3.24      5.12 o 
 -11   2   3        0.00        1.36      5.04 o 
 -10   2   3       18.78       15.30      3.66 o 
  -9   2   3        0.14       -2.66      2.99 o 
  -8   2   3       70.46       64.72      6.76 o 
  -7   2   3       34.29       32.43      2.53 o 
  -6   2   3       41.20       43.21      2.44 o 
  -5   2   3      285.05      342.94      5.55 o 
  -4   2   3       95.98       93.98      2.99 o 
  -3   2   3      854.25      915.26     10.28 o 
  -2   2   3      466.48      504.09      5.97 o 
  -1   2   3      116.16      127.54      2.05 o 
   0   2   3     3589.96     3544.21     31.33 o 
   1   2   3     2248.23     2243.40     22.19 o 
   2   2   3      304.77      275.25      3.54 o 
   3   2   3      685.90      646.03      7.18 o 
   4   2   3      203.41      214.82      3.62 o 
   5   2   3      137.75      118.21      2.90 o 
   6   2   3       31.69       29.57      2.26 o 
   7   2   3       26.22       28.44      2.77 o 
   8   2   3        0.27       -1.14      2.65 o 
   9   2   3        4.86       -3.96      3.33 o 
  10   2   3        1.80       -0.81      3.11 o 
  11   2   3        0.05       -5.43      3.62 o 
 -11   3   3        0.66        3.76      5.09 o 
 -10   3   3        0.11       -3.88      3.35 o 
  -9   3   3        6.10        6.30      3.60 o 
  -8   3   3        0.20        0.43      2.42 o 
  -7   3   3       16.48       21.04      2.88 o 
  -6   3   3       57.37       58.39      3.50 o 
  -5   3   3       26.21       31.27      3.79 o 
  -4   3   3       41.35       45.89      1.85 o 
  -3   3   3      100.52       91.94      2.61 o 
  -2   3   3        1.00        1.75      1.20 o 
  -1   3   3      348.83      346.71      4.00 o 
   0   3   3     2629.87     2666.61     24.03 o 
   1   3   3       35.37       31.70      1.80 o 
   2   3   3        4.57        5.99      1.04 o 
   3   3   3      115.02      109.91      2.37 o 
   4   3   3        1.38       -0.14      0.88 o 
   5   3   3       17.20       13.63      1.46 o 
   6   3   3       53.84       68.65      4.04 o 
   7   3   3       81.41       85.19      4.38 o 
   8   3   3        1.75       -3.73      2.49 o 
   9   3   3        1.31       -3.25      2.84 o 
  10   3   3        0.36       -4.55      3.03 o 
 -10   4   3        2.68        3.16      4.72 o 
  -9   4   3        0.02        3.57      3.46 o 
  -8   4   3        0.03        7.89      2.87 o 
  -7   4   3       80.30       81.20      4.27 o 
  -6   4   3        0.06       -2.55      1.70 o 
  -5   4   3        4.11       -0.32      2.09 o 
  -4   4   3       60.73       62.77      3.39 o 
  -3   4   3      678.53      694.60     15.26 o 
  -2   4   3        0.73        4.85      3.16 o 
  -1   4   3      145.90      160.06      4.01 o 
   0   4   3     2176.61     2362.79     23.82 o 
   1   4   3        3.47       10.84      1.69 o 
   2   4   3       42.50       48.46      3.10 o 
   3   4   3      120.56      111.32      3.15 o 
   4   4   3       24.86       31.34      2.17 o 
   5   4   3      141.98      145.49      4.69 o 
   6   4   3       30.35       37.06      4.01 o 
   7   4   3       32.48       40.69      3.91 o 
   8   4   3        1.48       -2.32      2.69 o 
   9   4   3        0.59       -3.96      2.64 o 
  10   4   3        0.08        1.12      3.40 o 
 -10   5   3        3.42        3.45      4.95 o 
  -9   5   3        3.55        4.27      3.37 o 
  -8   5   3        0.70       -0.21      3.03 o 
  -7   5   3       29.50       27.02      3.49 o 
  -6   5   3       32.22       36.58      3.45 o 
  -5   5   3      112.62      127.94      5.07 o 
  -4   5   3      188.05      202.55      5.25 o 
  -3   5   3      304.87      294.58      6.03 o 
  -2   5   3       32.14       33.21      2.30 o 
  -1   5   3        7.64        5.04      1.68 o 
   0   5   3        9.52       15.75      1.29 o 
   1   5   3       31.84       36.12      1.68 o 
   2   5   3      146.92      145.51      3.66 o 
   3   5   3       96.49      102.22      4.09 o 
   4   5   3       19.18       24.44      2.90 o 
   5   5   3       74.91       78.48      4.40 o 
   6   5   3       44.37       44.83      7.69 o 
   7   5   3       11.65       12.95      3.40 o 
   8   5   3       50.83       58.79      4.83 o 
   9   5   3        0.55        2.54      3.29 o 
  10   5   3        1.81        1.77      3.56 o 
  -9   6   3        3.84        1.88      3.78 o 
  -8   6   3        0.16       -2.89      2.71 o 
  -7   6   3        0.13       -2.29      2.53 o 
  -6   6   3       47.96       55.55      4.17 o 
  -5   6   3       83.55       75.46      4.11 o 
  -4   6   3       56.02       59.15      4.18 o 
  -3   6   3        4.34        6.42      2.07 o 
  -2   6   3      336.88      337.29      7.56 o 
  -1   6   3      782.12      808.14     11.59 o 
   0   6   3       14.42       12.57      1.45 o 
   1   6   3        0.09       -0.53      1.30 o 
   2   6   3      110.00      110.50      4.31 o 
   3   6   3        4.28        4.11      2.16 o 
   4   6   3        1.91        0.94      2.44 o 
   5   6   3        5.60        5.12      3.33 o 
   6   6   3      213.88      228.05     13.41 o 
   7   6   3        4.28       13.02      3.40 o 
   8   6   3       96.87      129.32      6.91 o 
   9   6   3        0.56        8.38      3.86 o 
  -9   7   3        1.45        2.95      6.19 o 
  -8   7   3        1.93       -2.34      2.94 o 
  -7   7   3        0.10        0.47      2.83 o 
  -6   7   3        7.18        6.65      2.99 o 
  -5   7   3       19.61       22.27      3.30 o 
  -4   7   3       80.00       72.06      4.25 o 
  -3   7   3       17.29        8.04      3.69 o 
  -2   7   3        0.65       -2.57      1.71 o 
  -1   7   3        0.73       -3.94      2.63 o 
   0   7   3        0.72       -2.71      1.81 o 
   1   7   3      148.01      125.83      6.23 o 
   2   7   3       78.47       66.91      4.13 o 
   3   7   3        0.26        3.36      4.85 o 
   4   7   3      112.15      119.44      5.59 o 
   5   7   3       44.73       51.01      4.79 o 
   6   7   3       17.32       29.97      4.90 o 
   7   7   3        1.06        8.21      3.41 o 
   8   7   3        2.58        2.60      3.43 o 
   9   7   3       11.67        6.82      4.04 o 
  -8   8   3        0.71       -3.04      3.86 o 
  -7   8   3        0.01       -1.05      3.34 o 
  -6   8   3        6.86        1.36      2.93 o 
  -5   8   3       80.06       81.11      4.68 o 
  -4   8   3       16.29       14.93      3.15 o 
  -3   8   3        1.30       -3.33      2.22 o 
  -2   8   3        4.25       -3.12      2.52 o 
  -1   8   3       38.08       34.59      4.79 o 
   0   8   3        0.50       -0.14      3.48 o 
   1   8   3        1.42        1.77      3.48 o 
   2   8   3       19.94       19.89      4.83 o 
   3   8   3      163.15      146.50      6.05 o 
   4   8   3       13.33       12.77      6.47 o 
   5   8   3        6.04        9.56      3.16 o 
   6   8   3        1.35        4.42      3.16 o 
   7   8   3       23.66       31.33      4.36 o 
   8   8   3        2.57        6.39      3.96 o 
  -7   9   3        2.32       -5.59      4.33 o 
  -6   9   3        4.14        1.31      3.18 o 
  -5   9   3        1.54       -0.68      2.88 o 
  -4   9   3       30.74       31.45      4.72 o 
  -3   9   3        0.80       -4.23      2.82 o 
  -2   9   3       11.32       12.11      3.78 o 
  -1   9   3        0.27       -5.06      3.37 o 
   0   9   3        1.48       -4.20      3.71 o 
   1   9   3        8.15        5.19      4.08 o 
   2   9   3       13.42        8.79      4.23 o 
   3   9   3        1.83       -1.51      4.20 o 
   4   9   3        0.28       -1.51      3.65 o 
   5   9   3        0.18       -1.35      2.91 o 
   6   9   3        0.08       -2.58      3.17 o 
   7   9   3        0.36       -1.42      3.53 o 
  -6  10   3        6.39        4.15      4.40 o 
  -5  10   3       20.64       15.44      4.64 o 
  -4  10   3        9.99       12.90      4.58 o 
  -3  10   3       22.80       21.05      4.43 o 
  -2  10   3       12.51       20.63      5.56 o 
  -1  10   3        2.67       -4.72      4.29 o 
   0  10   3        4.71        0.91      4.29 o 
   1  10   3       13.69       11.21      5.12 o 
   2  10   3        1.62        3.87      4.51 o 
   3  10   3       19.12       17.04      5.53 o 
   4  10   3        0.11        2.96      6.50 o 
   5  10   3        7.93       -0.49      6.46 o 
  -4  11   3        0.38       -0.94      5.04 o 
  -3  11   3        1.64        0.88      4.89 o 
  -2  11   3       18.97       21.08      6.08 o 
  -1  11   3        3.27        8.29      5.26 o 
   0  11   3       24.69       41.18     12.69 o 
   1  11   3        4.45        3.85      5.25 o 
   2  11   3       17.45       31.66      7.03 o 
   3  11   3        9.89       13.27      6.14 o 
 -10   0   4        2.26       -1.45      3.80 o 
  -9   0   4       19.56       16.16      5.25 o 
  -8   0   4      247.64      249.57     11.97 o 
  -7   0   4      122.28      120.21     12.81 o 
  -6   0   4       48.24       33.68      2.89 o 
  -5   0   4     1246.66     1221.44     18.01 o 
  -4   0   4      208.67      182.22      4.28 o 
  -3   0   4      214.61      245.37      5.68 o 
  -2   0   4     8908.10     9127.27    133.98 o 
  -1   0   4      238.26      231.24      5.17 o 
   0   0   4     3972.04     4064.83    115.45 o 
   1   0   4    11988.72    12532.69    176.74 o 
   2   0   4       20.21        9.33      1.01 o 
   3   0   4      115.39      108.92      3.19 o 
   4   0   4      269.18      238.65      5.49 o 
   5   0   4        7.84       14.91      2.18 o 
   6   0   4      105.81      126.59      4.67 o 
   7   0   4       14.68        2.62      2.48 o 
   8   0   4       43.89       49.36      6.19 o 
   9   0   4        2.54       -2.74      2.93 o 
  10   0   4       62.44       59.81      8.60 o 
 -11   1   4        4.91       -3.78      5.04 o 
 -10   1   4       15.97       15.51      4.97 o 
  -9   1   4       77.77       83.70      4.46 o 
  -8   1   4       13.02        6.71      2.16 o 
  -7   1   4       86.07       74.56      3.21 o 
  -6   1   4        0.00        0.31      1.17 o 
  -5   1   4       51.35       67.38      2.13 o 
  -4   1   4      282.87      253.47      3.77 o 
  -3   1   4      393.30      372.98      4.47 o 
  -2   1   4      126.90      130.03      2.09 o 
  -1   1   4    12494.02    12679.61    118.94 o 
   0   1   4     4405.49     4494.08     39.43 o 
   1   1   4       33.20       40.35      1.30 o 
   2   1   4      440.53      406.73      4.78 o 
   3   1   4        7.08        5.18      0.88 o 
   4   1   4      161.37      169.54      3.23 o 
   5   1   4        0.00       -0.34      1.04 o 
   6   1   4       36.75       41.20      2.36 o 
   7   1   4       55.24       50.39      2.88 o 
   8   1   4       72.65       93.75      3.82 o 
   9   1   4       23.68       25.14      4.22 o 
  10   1   4        1.22       -1.07      3.15 o 
  11   1   4        0.09       -2.00      4.01 o 
 -11   2   4        0.18       -0.31      4.38 o 
 -10   2   4        7.31        4.90      4.31 o 
  -9   2   4       12.49       12.74      3.71 o 
  -8   2   4       21.18       17.22      3.13 o 
  -7   2   4        1.70        1.04      1.72 o 
  -6   2   4      183.46      161.74      4.39 o 
  -5   2   4       60.46       56.83      2.19 o 
  -4   2   4       37.05       30.86      1.38 o 
  -3   2   4       84.87       91.87      2.19 o 
  -2   2   4       13.47       19.29      1.05 o 
  -1   2   4       20.12       19.54      0.95 o 
   0   2   4     7164.63     7483.03     76.19 o 
   1   2   4     1745.19     1789.65     16.51 o 
   2   2   4       36.54       34.20      1.25 o 
   3   2   4        2.36        0.78      0.85 o 
   4   2   4      879.79      894.29      9.89 o 
   5   2   4        5.57        2.62      1.21 o 
   6   2   4       12.54        3.82      1.83 o 
   7   2   4        1.71       -0.73      1.99 o 
   8   2   4        7.41       -1.31      2.75 o 
   9   2   4        0.39        0.64      2.95 o 
  10   2   4        4.29        3.59      3.46 o 
  11   2   4        0.33       -2.20      3.34 o 
 -11   3   4        8.97        7.22      4.68 o 
 -10   3   4        5.22        1.09      4.38 o 
  -9   3   4        0.61       -1.21      2.70 o 
  -8   3   4        5.65        3.12      2.55 o 
  -7   3   4      318.20      299.44      7.16 o 
  -6   3   4       15.60       12.54      2.25 o 
  -5   3   4        0.32       -1.26      1.09 o 
  -4   3   4       18.62       19.37      1.51 o 
  -3   3   4        8.95        4.76      0.92 o 
  -2   3   4      438.08      435.10      5.51 o 
  -1   3   4        2.46        1.12      1.01 o 
   0   3   4      361.61      344.79      5.60 o 
   1   3   4      651.77      666.17      7.02 o 
   2   3   4      105.46      102.32      2.05 o 
   3   3   4       89.44       94.21      2.16 o 
   4   3   4       12.31       10.98      1.30 o 
   5   3   4      386.22      356.97      5.40 o 
   6   3   4      143.46      141.13      4.82 o 
   7   3   4        4.17       -0.49      2.43 o 
   8   3   4       11.01        2.44      2.85 o 
   9   3   4        3.38        2.21      3.21 o 
  10   3   4        1.50       -4.57      3.05 o 
 -10   4   4        0.40       -2.19      6.08 o 
  -9   4   4        4.52        3.55      3.43 o 
  -8   4   4      168.33      164.08      5.84 o 
  -7   4   4        1.73        3.58      2.42 o 
  -6   4   4       13.18       12.15      2.45 o 
  -5   4   4       25.81       36.67      2.86 o 
  -4   4   4       35.77       44.83      2.61 o 
  -3   4   4       82.08       86.58      2.17 o 
  -2   4   4      127.06      128.41      3.50 o 
  -1   4   4      585.01      573.68      7.00 o 
   0   4   4     2539.01     2683.40     24.57 o 
   1   4   4       66.59       56.34      2.44 o 
   2   4   4      146.46      127.36      2.74 o 
   3   4   4       26.66       20.83      1.28 o 
   4   4   4      284.71      268.95      5.04 o 
   5   4   4      220.90      223.47      6.29 o 
   6   4   4       45.60       50.03      3.75 o 
   7   4   4        0.10       -3.03      2.56 o 
   8   4   4        2.03       -3.27      2.80 o 
   9   4   4        0.31       -1.66      3.26 o 
  10   4   4        0.06       -1.62      3.25 o 
 -10   5   4        4.58        3.83      7.24 o 
  -9   5   4       15.66       25.27      4.51 o 
  -8   5   4        0.00        0.08      2.77 o 
  -7   5   4       10.39       18.95      3.24 o 
  -6   5   4      112.99      100.37      7.24 o 
  -5   5   4        3.38        7.30      2.57 o 
  -4   5   4      346.07      359.27      7.14 o 
  -3   5   4       40.11       45.17      2.73 o 
  -2   5   4      187.82      171.61      4.21 o 
  -1   5   4        7.72        4.61      1.07 o 
   0   5   4       91.45       96.51      3.81 o 
   1   5   4       20.59       24.29      1.69 o 
   2   5   4      318.32      337.76      5.51 o 
   3   5   4       40.35       32.18      2.13 o 
   4   5   4        2.46        0.60      1.75 o 
   5   5   4       33.13       38.02      3.43 o 
   6   5   4       56.08       51.86      4.13 o 
   7   5   4       13.93       16.04      3.79 o 
   8   5   4        7.04       13.58      3.63 o 
   9   5   4       23.83       33.96      4.50 o 
  10   5   4        5.15        1.83      3.98 o 
  -9   6   4        8.19        7.45      6.25 o 
  -8   6   4        5.47       -3.24      3.47 o 
  -7   6   4       14.26        4.40      2.97 o 
  -6   6   4        6.90        8.98      3.21 o 
  -5   6   4       10.21       11.64      2.65 o 
  -4   6   4        1.49       -2.79      2.00 o 
  -3   6   4       66.91       70.26      3.49 o 
  -2   6   4      487.94      494.02      8.49 o 
  -1   6   4      198.27      189.54      5.65 o 
   0   6   4       11.70        9.70      1.46 o 
   1   6   4        6.21        7.85      1.53 o 
   2   6   4        1.83        3.47      1.81 o 
   3   6   4       69.87       68.53      3.45 o 
   4   6   4       12.59       11.90      2.67 o 
   5   6   4      169.83      167.63      5.67 o 
   6   6   4        0.14        6.42      2.82 o 
   7   6   4        3.09        9.50      3.38 o 
   8   6   4       49.41       74.51      5.45 o 
   9   6   4        0.05        4.31      3.75 o 
  -9   7   4        2.26       -2.87      4.01 o 
  -8   7   4        3.02       -0.58      3.69 o 
  -7   7   4       14.62       16.94      3.50 o 
  -6   7   4        0.96       -3.74      2.50 o 
  -5   7   4        4.75        2.33      2.67 o 
  -4   7   4        2.54        4.07      2.64 o 
  -3   7   4       56.22       53.34      3.61 o 
  -2   7   4       71.09       61.26      3.47 o 
  -1   7   4       21.25       21.53      4.83 o 
   0   7   4        6.28        2.89      2.37 o 
   1   7   4       52.20       49.39      6.71 o 
   2   7   4       54.70       44.47      5.18 o 
   3   7   4      329.56      303.11      8.06 o 
   4   7   4      138.63      139.18      7.45 o 
   5   7   4       42.31       61.82      4.57 o 
   6   7   4        3.40        6.65      3.02 o 
   7   7   4        6.53        3.58      3.30 o 
   8   7   4       10.46       12.69      4.06 o 
  -8   8   4        0.45       -5.45      3.63 o 
  -7   8   4        0.20       -4.43      3.41 o 
  -6   8   4        0.23       -1.81      2.67 o 
  -5   8   4       28.28       28.35      4.60 o 
  -4   8   4        2.06       -3.46      2.31 o 
  -3   8   4       20.90       23.83      3.18 o 
  -2   8   4        7.07        9.84      3.18 o 
  -1   8   4       49.92       43.34      4.19 o 
   0   8   4       42.49       48.57      5.47 o 
   1   8   4       16.15        8.71      3.86 o 
   2   8   4        3.12        3.75      3.11 o 
   3   8   4       11.40       15.40      3.02 o 
   4   8   4       38.61       43.09      5.18 o 
   5   8   4       12.76       11.41      3.26 o 
   6   8   4        1.52        0.40      3.04 o 
   7   8   4        2.20        1.51      3.41 o 
   8   8   4        1.19        3.94      3.75 o 
  -7   9   4        0.20       -7.22      5.71 o 
  -6   9   4        0.02       -3.38      2.95 o 
  -5   9   4        8.81       -0.29      2.87 o 
  -4   9   4       38.38       43.22      5.08 o 
  -3   9   4       17.96       12.45      3.79 o 
  -2   9   4        0.96       -4.22      2.81 o 
  -1   9   4        1.52       -4.88      3.25 o 
   0   9   4        0.00       -4.66      3.10 o 
   1   9   4        1.28       -4.09      3.71 o 
   2   9   4        2.56       -1.89      3.71 o 
   3   9   4        2.26       -2.52      3.20 o 
   4   9   4        0.46       -1.89      3.59 o 
   5   9   4        0.82       -1.82      2.81 o 
   6   9   4        1.43       -1.69      3.03 o 
   7   9   4        1.38        1.16      3.62 o 
  -6  10   4        3.20        0.10      5.26 o 
  -5  10   4        3.39        6.95      4.14 o 
  -4  10   4       13.13        9.56      4.31 o 
  -3  10   4        1.27        0.40      3.74 o 
  -2  10   4       67.84       94.98      7.83 o 
  -1  10   4        0.93       -4.96      4.62 o 
   0  10   4       12.06        8.74      4.63 o 
   1  10   4        1.38        1.76      4.21 o 
   2  10   4        8.40       10.95      5.19 o 
   3  10   4        0.52       -3.20      4.42 o 
   4  10   4        0.05       -0.77      4.87 o 
   5  10   4        1.36       -4.80      3.80 o 
  -4  11   4        0.07        1.89      7.55 o 
  -3  11   4        0.21       -1.11      5.35 o 
  -2  11   4       17.37       22.13      6.37 o 
  -1  11   4        6.19        5.42      5.40 o 
   0  11   4       19.61       21.95      7.87 o 
   1  11   4       12.71       17.02      5.85 o 
   2  11   4       10.96       22.34      9.86 o 
   3  11   4        3.51       10.70      5.64 o 
 -11   1   5        1.37        1.68      5.87 o 
 -10   1   5        3.29       -0.67      3.96 o 
  -9   1   5        2.93        2.65      2.56 o 
  -8   1   5       97.22       90.25      3.72 o 
  -7   1   5      105.86      105.89      3.66 o 
  -6   1   5       74.00       67.41      2.42 o 
  -5   1   5       58.06       60.98      2.32 o 
  -4   1   5      545.74      563.70      7.20 o 
  -3   1   5      176.05      157.18      2.73 o 
  -2   1   5        9.01       14.99      0.84 o 
  -1   1   5     2197.32     2244.55     21.93 o 
   0   1   5        4.52        4.79      0.49 o 
   1   1   5     1307.24     1339.75     13.72 o 
   2   1   5       50.34       54.99      1.50 o 
   3   1   5        0.63        2.25      0.75 o 
   4   1   5      307.04      332.72      4.88 o 
   5   1   5      100.67      106.12      2.86 o 
   6   1   5        0.01       -1.10      1.31 o 
   7   1   5        4.61       -0.17      1.77 o 
   8   1   5       17.13       23.36      3.64 o 
   9   1   5        2.67       -3.19      3.00 o 
  10   1   5       12.10        8.76      3.50 o 
  11   1   5        3.32       -2.09      3.95 o 
 -11   2   5        5.23        4.20      6.29 o 
 -10   2   5        2.50       -1.45      4.08 o 
  -9   2   5       27.21       29.62      6.24 o 
  -8   2   5       42.38       39.10      3.72 o 
  -7   2   5      152.91      137.93      4.72 o 
  -6   2   5       41.20       44.55      3.21 o 
  -5   2   5       17.63       15.93      1.62 o 
  -4   2   5       66.08       73.14      2.08 o 
  -3   2   5      695.43      751.12      7.85 o 
  -2   2   5      440.43      447.48      5.38 o 
  -1   2   5        8.74       16.93      0.83 o 
   0   2   5      668.14      703.58      7.12 o 
   1   2   5      212.66      191.23      2.75 o 
   2   2   5     1943.83     1916.98     18.08 o 
   3   2   5      328.54      311.47      4.38 o 
   4   2   5       45.63       42.17      2.74 o 
   5   2   5       14.02       15.13      1.58 o 
   6   2   5       60.98       70.67      2.74 o 
   7   2   5        9.82        9.06      2.02 o 
   8   2   5       50.81       67.41      4.86 o 
   9   2   5       30.33       30.78      4.00 o 
  10   2   5        0.05       -3.28      3.16 o 
 -11   3   5        0.92       -8.18      5.66 o 
 -10   3   5        0.01       -1.98      4.13 o 
  -9   3   5        0.59       -2.97      2.96 o 
  -8   3   5       55.26       73.03      5.51 o 
  -7   3   5       18.33       17.48      3.36 o 
  -6   3   5        7.24        7.83      2.11 o 
  -5   3   5        1.78        1.59      1.18 o 
  -4   3   5      314.52      361.13      5.47 o 
  -3   3   5      882.78      984.40     11.17 o 
  -2   3   5       57.22       49.66      1.46 o 
  -1   3   5       54.95       49.34      1.49 o 
   0   3   5      164.98      147.75      2.41 o 
   1   3   5      547.36      528.15      5.96 o 
   2   3   5       21.17       20.95      1.33 o 
   3   3   5       87.29       87.82      2.19 o 
   4   3   5      154.52      181.36      3.46 o 
   5   3   5        5.89        7.83      1.40 o 
   6   3   5       76.04       75.66      4.36 o 
   7   3   5        1.83       -2.85      2.34 o 
   8   3   5        3.90        2.76      2.94 o 
   9   3   5        7.32        2.40      3.24 o 
  10   3   5        0.29       -4.54      3.03 o 
 -10   4   5        0.34       -3.74      3.27 o 
  -9   4   5        5.54        1.88      3.24 o 
  -8   4   5        6.04        7.40      3.33 o 
  -7   4   5        0.55        3.92      2.39 o 
  -6   4   5      168.70      175.69      5.27 o 
  -5   4   5      128.80      120.45      4.06 o 
  -4   4   5        0.04       -0.45      1.38 o 
  -3   4   5      136.08      158.25      3.11 o 
  -2   4   5     1737.56     1808.52     18.87 o 
  -1   4   5       85.81       96.60      2.46 o 
   0   4   5      301.67      301.35      4.07 o 
   1   4   5        1.26        2.03      0.84 o 
   2   4   5        3.33        5.63      0.92 o 
   3   4   5       21.82       24.40      1.45 o 
   4   4   5        1.98        1.14      1.38 o 
   5   4   5       16.69       18.91      2.56 o 
   6   4   5       66.79       68.55      4.07 o 
   7   4   5        3.81       -0.71      2.59 o 
   8   4   5        0.23       -3.43      2.73 o 
   9   4   5       16.32       19.52      4.18 o 
  10   4   5        8.08       11.75      4.02 o 
 -10   5   5        0.08        1.47      4.00 o 
  -9   5   5        4.07       -0.36      3.58 o 
  -8   5   5        5.19        6.09      3.46 o 
  -7   5   5       53.05       70.96      4.45 o 
  -6   5   5        8.86       14.84      4.36 o 
  -5   5   5       88.57       87.00      4.36 o 
  -4   5   5      104.30       98.04      5.03 o 
  -3   5   5      209.74      195.33      4.82 o 
  -2   5   5        5.23        6.31      2.67 o 
  -1   5   5       40.30       36.93      2.08 o 
   0   5   5        4.27        2.57      0.91 o 
   1   5   5       23.92       33.39      1.57 o 
   2   5   5       38.02       38.05      3.49 o 
   3   5   5        0.00       -1.72      1.15 o 
   4   5   5        4.98        5.03      2.03 o 
   5   5   5       55.60       55.08      3.86 o 
   6   5   5        2.34       -3.64      2.43 o 
   7   5   5        1.83        2.78      3.06 o 
   8   5   5        6.96        8.68      3.34 o 
   9   5   5        0.21        8.73      3.81 o 
  -9   6   5       11.69       16.53      4.40 o 
  -8   6   5        0.79       -5.05      3.36 o 
  -7   6   5        7.17        4.15      3.30 o 
  -6   6   5        0.40       -1.57      2.39 o 
  -5   6   5       11.44        5.87      2.45 o 
  -4   6   5       73.76       71.21      4.03 o 
  -3   6   5      246.06      250.95      7.79 o 
  -2   6   5       12.20       23.16      3.38 o 
  -1   6   5      253.16      236.85      5.20 o 
   0   6   5        3.70        3.52      2.02 o 
   1   6   5       24.49       25.88      3.01 o 
   2   6   5       42.70       40.88      4.83 o 
   3   6   5       39.97       38.13      3.17 o 
   4   6   5        0.80       -1.32      2.12 o 
   5   6   5       70.19       85.36      4.83 o 
   6   6   5       18.31       29.69      3.78 o 
   7   6   5        4.30        1.06      4.11 o 
   8   6   5        0.75       10.11      3.83 o 
   9   6   5       16.36       19.52      4.32 o 
  -9   7   5        0.45       -5.48      3.66 o 
  -8   7   5        0.23       -5.12      3.41 o 
  -7   7   5        0.03       -3.09      3.09 o 
  -6   7   5        4.94        3.44      2.82 o 
  -5   7   5       16.46       11.65      2.91 o 
  -4   7   5       12.57        6.98      2.66 o 
  -3   7   5        1.14       -2.62      2.52 o 
  -2   7   5      119.25      110.61      5.09 o 
  -1   7   5        6.18        2.05      3.37 o 
   0   7   5       42.62       48.70      3.82 o 
   1   7   5      241.22      242.18      6.40 o 
   2   7   5        2.79        2.86      3.66 o 
   3   7   5       23.62       36.28      5.03 o 
   4   7   5      109.26      119.88      4.95 o 
   5   7   5        1.82        3.27      2.77 o 
   6   7   5        3.16       -1.28      2.53 o 
   7   7   5        7.98       15.45      3.70 o 
   8   7   5        0.12        1.81      3.35 o 
  -8   8   5        0.98       -5.48      3.65 o 
  -7   8   5        6.42       -2.99      3.54 o 
  -6   8   5        0.34       -2.37      3.13 o 
  -5   8   5        5.11        0.17      2.67 o 
  -4   8   5       15.72       10.47      2.93 o 
  -3   8   5       47.14       53.83      4.83 o 
  -2   8   5       14.64        4.71      3.53 o 
  -1   8   5       15.39        6.39      3.10 o 
   0   8   5      130.82      133.52      7.02 o 
   1   8   5       23.48        8.08      4.15 o 
   2   8   5       52.75       65.72      5.10 o 
   3   8   5        8.47       16.23      3.03 o 
   4   8   5       75.87       81.33      4.82 o 
   5   8   5        0.35       -1.34      2.79 o 
   6   8   5        0.90        2.36      3.20 o 
   7   8   5        1.33       -1.09      3.17 o 
  -7   9   5        1.43       -2.94      3.92 o 
  -6   9   5        9.28        5.63      3.95 o 
  -5   9   5        7.06       10.24      3.29 o 
  -4   9   5        5.33        2.28      3.32 o 
  -3   9   5        2.51       -2.85      3.04 o 
  -2   9   5      128.07      116.97      5.84 o 
  -1   9   5       61.09       76.94      6.89 o 
   0   9   5        0.57       -5.42      3.61 o 
   1   9   5       31.07       20.40      6.19 o 
   2   9   5        2.93        0.45      3.85 o 
   3   9   5        0.07       -3.71      3.09 o 
   4   9   5        1.33       -2.28      3.38 o 
   5   9   5        1.83       -1.72      2.81 o 
   6   9   5        0.04       -4.56      3.04 o 
  -5  10   5       12.36       11.72      5.71 o 
  -4  10   5       10.75       12.73      4.39 o 
  -3  10   5       34.51       45.17      5.49 o 
  -2  10   5       48.98       74.35      7.48 o 
  -1  10   5       17.06       18.88      5.49 o 
   0  10   5       14.30        5.14      4.90 o 
   1  10   5        3.25       -2.57      4.38 o 
   2  10   5        5.26        3.69      4.42 o 
   3  10   5        0.82       -2.46      4.21 o 
   4  10   5        0.91       -2.48      6.08 o 
   5  10   5        2.73       -1.30      3.76 o 
  -3  11   5        0.02       -5.59      4.87 o 
  -2  11   5        8.69        7.04      8.60 o 
  -1  11   5       22.88       27.07      6.33 o 
   0  11   5        4.45        5.21      5.38 o 
   1  11   5        7.21        7.64      5.38 o 
   2  11   5        0.59       -3.61      6.61 o 
   3  11   5        8.91        7.28      5.94 o 
 -10   0   6       37.53       31.06      6.92 o 
  -9   0   6       36.92       30.01      6.50 o 
  -8   0   6       13.47       16.99      5.04 o 
  -7   0   6     1635.45     1581.74     35.05 o 
  -6   0   6      108.44      110.47      4.90 o 
  -5   0   6        4.39        0.63      2.52 o 
  -4   0   6      145.20      133.75      7.77 o 
  -3   0   6      104.97       86.97      2.52 o 
  -2   0   6     4374.56     4544.45     68.05 o 
  -1   0   6      254.05      253.28      5.42 o 
   0   0   6     1342.17     1310.63     24.43 o 
   1   0   6     1394.09     1409.65     18.95 o 
   2   0   6      769.57      746.43     12.45 o 
   3   0   6       97.05       78.50      2.95 o 
   4   0   6      189.49      178.49      4.84 o 
   5   0   6       37.64       37.06      3.02 o 
   6   0   6      102.22       73.21      3.94 o 
   7   0   6      108.55      150.59      5.88 o 
   8   0   6       42.01       43.79      4.46 o 
   9   0   6        0.49        1.27      4.60 o 
  10   0   6       19.24       39.15      6.24 o 
 -11   1   6        0.24        2.73      5.66 o 
 -10   1   6        0.02       -4.20      4.62 o 
  -9   1   6       29.96       22.19      4.63 o 
  -8   1   6        0.08       -0.63      2.34 o 
  -7   1   6      216.32      228.48      5.87 o 
  -6   1   6        4.44        6.94      1.62 o 
  -5   1   6      365.26      344.91      4.96 o 
  -4   1   6     2434.74     2388.66     24.63 o 
  -3   1   6      845.68      788.09      8.14 o 
  -2   1   6        1.17        0.69      0.53 o 
  -1   1   6     1316.10     1338.43     13.64 o 
   0   1   6      511.56      544.45      6.19 o 
   1   1   6      667.51      657.04      7.52 o 
   2   1   6     2096.83     1974.17     18.61 o 
   3   1   6       79.92       69.33      1.95 o 
   4   1   6      409.81      380.23      5.46 o 
   5   1   6        0.79        1.32      1.18 o 
   6   1   6       23.73       32.99      2.34 o 
   7   1   6       26.07       28.60      2.65 o 
   8   1   6       13.81       17.09      2.66 o 
   9   1   6        9.87        8.39      4.05 o 
  10   1   6        4.29        3.23      3.70 o 
 -11   2   6        2.36       -3.99      5.87 o 
 -10   2   6        2.26        3.36      5.66 o 
  -9   2   6        0.63       -2.18      2.85 o 
  -8   2   6       13.30        8.05      3.07 o 
  -7   2   6        2.43        3.94      2.17 o 
  -6   2   6       14.52       16.35      1.92 o 
  -5   2   6        3.86        2.51      1.44 o 
  -4   2   6        7.34        9.67      1.10 o 
  -3   2   6       16.75       24.53      1.30 o 
  -2   2   6     4540.29     4719.34     41.79 o 
  -1   2   6      190.72      205.74      2.80 o 
   0   2   6      516.56      499.77      6.32 o 
   1   2   6     4015.03     3970.57     35.48 o 
   2   2   6       11.13       27.00      1.34 o 
   3   2   6      312.76      348.37      4.83 o 
   4   2   6       24.57       25.46      2.22 o 
   5   2   6      148.51      148.19      3.43 o 
   6   2   6        8.25       12.73      1.89 o 
   7   2   6        0.00       -2.37      1.58 o 
   8   2   6        7.51       12.66      4.12 o 
   9   2   6        6.16        6.77      3.27 o 
  10   2   6        2.21       -0.07      3.28 o 
 -11   3   6        1.20       -7.24      4.83 o 
 -10   3   6        2.40        1.99      4.01 o 
  -9   3   6       12.00       10.91      3.58 o 
  -8   3   6        0.28       -3.01      2.64 o 
  -7   3   6        8.00       10.40      2.62 o 
  -6   3   6      150.25      134.74      4.45 o 
  -5   3   6        7.04        9.38      1.42 o 
  -4   3   6      287.01      318.15      5.95 o 
  -3   3   6      117.56      102.38      2.22 o 
  -2   3   6      468.39      497.30      5.60 o 
  -1   3   6      221.87      210.33      3.00 o 
   0   3   6     1228.16     1265.02     12.33 o 
   1   3   6      264.73      295.69      5.46 o 
   2   3   6     1296.56     1340.35     13.39 o 
   3   3   6      358.15      370.61      5.43 o 
   4   3   6        8.54       10.73      1.37 o 
   5   3   6        0.20       -1.71      1.14 o 
   6   3   6      141.37      153.96      4.62 o 
   7   3   6        3.03        0.44      2.62 o 
   8   3   6        3.52        0.95      2.76 o 
   9   3   6        0.01       -1.11      3.03 o 
  10   3   6        0.08       -3.32      3.24 o 
 -10   4   6        0.32       -6.18      4.51 o 
  -9   4   6        1.15       -1.84      3.08 o 
  -8   4   6       10.68       11.01      3.54 o 
  -7   4   6      212.35      208.42      8.94 o 
  -6   4   6       78.99       74.24      3.70 o 
  -5   4   6       46.49       46.53      3.04 o 
  -4   4   6       39.75       43.31      2.62 o 
  -3   4   6       27.93       21.51      2.12 o 
  -2   4   6       13.13       22.17      1.21 o 
  -1   4   6      404.92      393.66      4.93 o 
   0   4   6      958.54      901.85      9.64 o 
   1   4   6     1820.55     1839.33     17.66 o 
   2   4   6      442.37      447.56      5.69 o 
   3   4   6       22.65       20.63      1.47 o 
   4   4   6       23.23       18.87      1.93 o 
   5   4   6      160.78      147.62      4.94 o 
   6   4   6        3.11        5.32      2.54 o 
   7   4   6        4.28        1.61      2.80 o 
   8   4   6        3.21        1.41      3.48 o 
   9   4   6        2.58        2.20      3.42 o 
  10   4   6        0.80       -2.23      3.62 o 
 -10   5   6        0.83        0.56      3.66 o 
  -9   5   6       15.29       11.06      3.98 o 
  -8   5   6       52.78       44.44      4.87 o 
  -7   5   6        0.81        0.40      3.06 o 
  -6   5   6       85.60       73.93      4.27 o 
  -5   5   6      132.93      121.98      5.85 o 
  -4   5   6       65.34       63.14      3.64 o 
  -3   5   6       15.45       12.33      2.33 o 
  -2   5   6       18.81       22.48      1.56 o 
  -1   5   6      125.58      117.55      2.52 o 
   0   5   6       57.80       56.00      1.87 o 
   1   5   6      742.51      712.78      8.17 o 
   2   5   6       72.90       75.70      2.66 o 
   3   5   6        3.45        5.07      1.55 o 
   4   5   6        0.00       -2.45      1.64 o 
   5   5   6       10.52       11.32      2.81 o 
   6   5   6       43.81       42.70      4.05 o 
   7   5   6       35.06       33.76      4.04 o 
   8   5   6        3.12        3.95      3.22 o 
   9   5   6       28.93       46.20      4.94 o 
  -9   6   6        3.39       -2.79      3.83 o 
  -8   6   6        3.87        1.16      3.73 o 
  -7   6   6        2.54        0.20      3.13 o 
  -6   6   6       16.07        9.76      3.35 o 
  -5   6   6       18.53       14.15      2.93 o 
  -4   6   6       42.84       35.24      4.03 o 
  -3   6   6      630.83      606.68     12.03 o 
  -2   6   6       90.37       94.41      3.60 o 
  -1   6   6       39.28       40.81      2.70 o 
   0   6   6       31.38       38.32      1.97 o 
   1   6   6        0.00       -1.86      1.24 o 
   2   6   6      129.77      128.87      7.17 o 
   3   6   6       72.32       68.04      3.89 o 
   4   6   6        3.46       -0.59      2.23 o 
   5   6   6       12.06        9.99      2.99 o 
   6   6   6       92.11       97.10      4.92 o 
   7   6   6        8.94       11.18      3.37 o 
   8   6   6        9.48       16.07      4.02 o 
   9   6   6        2.30        2.82      3.90 o 
  -9   7   6        1.55       -1.88      4.12 o 
  -8   7   6        5.25        5.82      3.85 o 
  -7   7   6        2.63       -1.48      3.66 o 
  -6   7   6        7.92       -1.26      3.06 o 
  -5   7   6        4.24        2.24      2.55 o 
  -4   7   6       38.54       37.71      3.47 o 
  -3   7   6      119.25       99.48      7.91 o 
  -2   7   6       84.48       81.14      4.57 o 
  -1   7   6      262.54      268.90      7.48 o 
   0   7   6      314.22      279.08      7.55 o 
   1   7   6       65.67       65.64      3.28 o 
   2   7   6      356.06      319.17      7.16 o 
   3   7   6       45.26       49.75      3.86 o 
   4   7   6        1.57       -1.45      2.85 o 
   5   7   6        8.72        1.62      2.72 o 
   6   7   6       31.30       36.76      4.04 o 
   7   7   6        1.78        1.07      3.17 o 
   8   7   6        0.23       -3.33      3.08 o 
  -8   8   6        2.24       -2.14      3.80 o 
  -7   8   6        2.46       -0.81      3.48 o 
  -6   8   6        0.87       -4.47      2.98 o 
  -5   8   6        6.00       -1.02      3.16 o 
  -4   8   6        1.83       -1.82      3.08 o 
  -3   8   6       43.37       46.59      6.58 o 
  -2   8   6        2.44       -2.82      3.24 o 
  -1   8   6       15.05       10.35      4.62 o 
   0   8   6        0.46       -3.86      2.58 o 
   1   8   6       12.07       17.95      4.42 o 
   2   8   6      236.52      246.74      7.75 o 
   3   8   6       41.13       47.23      5.24 o 
   4   8   6       60.42       74.65      4.82 o 
   5   8   6        6.51        0.68      2.88 o 
   6   8   6        0.03        0.21      3.06 o 
   7   8   6        0.14       -0.41      3.04 o 
  -7   9   6        0.52       -5.32      3.88 o 
  -6   9   6       12.38        7.56      5.27 o 
  -5   9   6        0.20       -1.68      4.27 o 
  -4   9   6       37.41       43.61      5.38 o 
  -3   9   6       16.32       21.46      4.22 o 
  -2   9   6       11.62        8.24      3.71 o 
  -1   9   6        0.04       -2.62      3.67 o 
   0   9   6        1.79       -5.29      3.52 o 
   1   9   6       35.79       43.70      6.08 o 
   2   9   6        0.00       -1.03      3.82 o 
   3   9   6        5.23        0.75      4.36 o 
   4   9   6       39.17       35.94      5.16 o 
   5   9   6        5.12        5.16      3.22 o 
   6   9   6        0.30       -0.97      3.36 o 
  -5  10   6        2.57       -4.33      4.82 o 
  -4  10   6       18.37       20.48      5.86 o 
  -3  10   6        4.58        6.49      4.00 o 
  -2  10   6        9.45       11.52      5.29 o 
  -1  10   6       13.18       20.21      5.63 o 
   0  10   6        2.02       -4.49      4.29 o 
   1  10   6        0.36       -2.11      3.97 o 
   2  10   6        0.38       -0.69      4.44 o 
   3  10   6       16.53       15.11      5.40 o 
   4  10   6        0.23       -4.77      4.63 o 
   5  10   6        0.07       -2.08      4.94 o 
  -3  11   6        0.92       -0.42      7.55 o 
  -2  11   6        0.39       -6.72      4.48 o 
  -1  11   6       26.84       27.50      6.35 o 
   0  11   6        0.13       -6.80      4.53 o 
   1  11   6        3.74       -3.19      4.72 o 
   2  11   6       13.60       17.56      6.29 o 
   3  11   6        5.76       22.11      6.72 o 
  -9   1   7        0.05       -4.62      4.20 o 
  -8   1   7        9.91       10.86      3.08 o 
  -7   1   7      262.44      274.56      5.67 o 
  -6   1   7      264.40      260.57      4.94 o 
  -5   1   7       65.46       69.72      2.40 o 
  -4   1   7      901.45      944.97      9.91 o 
  -3   1   7        5.69        5.95      0.84 o 
  -2   1   7        1.42        0.67      0.63 o 
  -1   1   7      353.47      339.43      4.38 o 
   0   1   7      431.71      439.87      4.94 o 
   1   1   7        0.60        0.04      0.55 o 
   2   1   7      840.30      804.16      8.66 o 
   3   1   7        0.75       -0.71      0.79 o 
   4   1   7      444.68      458.50      6.70 o 
   5   1   7       59.79       61.00      2.45 o 
   6   1   7      226.72      222.52      4.63 o 
   7   1   7        1.85       -0.49      1.85 o 
   8   1   7        5.41        5.29      2.37 o 
   9   1   7        3.41        2.12      3.46 o 
  10   1   7        0.02       -0.65      3.64 o 
 -10   2   7        1.29       -1.68      4.83 o 
  -9   2   7        8.17       11.85      4.15 o 
  -8   2   7        2.41        0.30      2.73 o 
  -7   2   7      200.92      207.64      5.40 o 
  -6   2   7        2.80        3.37      1.57 o 
  -5   2   7      122.68      118.79      3.11 o 
  -4   2   7      390.95      407.56      5.68 o 
  -3   2   7      108.08       94.53      2.23 o 
  -2   2   7     4354.21     4519.90     40.20 o 
  -1   2   7     1826.49     1907.61     17.67 o 
   0   2   7     1367.17     1400.05     13.53 o 
   1   2   7     3521.43     3560.63     32.12 o 
   2   2   7      100.94      107.18      2.87 o 
   3   2   7       70.20       73.92      2.16 o 
   4   2   7        2.21        0.19      1.03 o 
   5   2   7      113.59      126.20      3.50 o 
   6   2   7      158.49      155.17      4.28 o 
   7   2   7       20.59       16.11      2.56 o 
   8   2   7        4.79        0.99      2.87 o 
   9   2   7        0.04       -0.25      2.96 o 
  10   2   7        0.45       -4.05      3.20 o 
 -10   3   7        0.03       -5.56      3.71 o 
  -9   3   7        1.92        1.01      3.67 o 
  -8   3   7        3.18       -2.21      2.69 o 
  -7   3   7       56.34       60.79      5.67 o 
  -6   3   7        0.24       -1.26      1.68 o 
  -5   3   7        0.31       -0.53      1.11 o 
  -4   3   7      363.83      360.86      6.09 o 
  -3   3   7       20.74       20.48      1.19 o 
  -2   3   7       45.64       61.42      1.65 o 
  -1   3   7      120.47      117.90      2.30 o 
   0   3   7        4.42        0.30      0.69 o 
   1   3   7      995.53      930.29      9.71 o 
   2   3   7       77.87       72.16      4.08 o 
   3   3   7      126.36      126.07      2.78 o 
   4   3   7        5.17        4.51      1.31 o 
   5   3   7       74.18       65.12      2.54 o 
   6   3   7        1.14        3.30      2.02 o 
   7   3   7        0.26       -3.35      2.50 o 
   8   3   7       11.75        8.82      3.14 o 
   9   3   7        7.79        1.88      3.20 o 
  10   3   7        1.51       -5.09      3.42 o 
 -10   4   7        0.06       -4.20      4.15 o 
  -9   4   7        5.70        7.81      3.62 o 
  -8   4   7       42.40       54.17      8.51 o 
  -7   4   7       33.71       38.76      4.20 o 
  -6   4   7       14.99       18.59      3.14 o 
  -5   4   7        0.98       -2.22      1.48 o 
  -4   4   7       17.03       17.09      2.28 o 
  -3   4   7        3.84        5.01      1.15 o 
  -2   4   7       18.32       21.40      1.24 o 
  -1   4   7      292.92      293.28      4.08 o 
   0   4   7       25.95       22.21      1.35 o 
   1   4   7      108.05      131.48      3.24 o 
   2   4   7        7.91        5.12      1.53 o 
   3   4   7        0.86       -0.04      1.01 o 
   4   4   7        4.72       11.58      1.83 o 
   5   4   7      114.26      108.26      4.44 o 
   6   4   7       79.03       80.13      4.48 o 
   7   4   7       28.16       28.29      3.71 o 
   8   4   7        1.89       -1.36      2.91 o 
   9   4   7        3.58       -0.12      3.23 o 
  10   4   7        5.14        2.81      3.66 o 
 -10   5   7       23.65       26.80      6.36 o 
  -9   5   7        4.15        1.74      3.48 o 
  -8   5   7        4.40        5.27      3.50 o 
  -7   5   7       73.36       80.19      5.53 o 
  -6   5   7       10.87        6.33      2.92 o 
  -5   5   7       62.78       59.38      3.62 o 
  -4   5   7        6.00        9.16      2.47 o 
  -3   5   7       13.23       15.70      2.38 o 
  -2   5   7        3.68        2.92      1.15 o 
  -1   5   7        0.12       -1.22      0.81 o 
   0   5   7      646.42      658.42      7.69 o 
   1   5   7      128.13      134.37      2.93 o 
   2   5   7       42.67       52.28      2.47 o 
   3   5   7       33.11       29.41      2.29 o 
   4   5   7        4.90        3.71      2.15 o 
   5   5   7       11.43       10.33      2.77 o 
   6   5   7      161.98      159.88      5.88 o 
   7   5   7       15.41       18.96      3.61 o 
   8   5   7        6.78        4.54      3.51 o 
   9   5   7        1.26        7.29      3.74 o 
  -9   6   7        1.12       -5.45      3.63 o 
  -8   6   7        2.02        3.32      3.45 o 
  -7   6   7       18.38       18.33      3.85 o 
  -6   6   7        6.67        2.60      3.09 o 
  -5   6   7      142.17      125.13      7.03 o 
  -4   6   7        3.99       -0.56      3.40 o 
  -3   6   7      646.54      658.05     10.72 o 
  -2   6   7      265.99      253.27      5.75 o 
  -1   6   7       15.89       15.76      2.16 o 
   0   6   7       20.62       16.32      2.39 o 
   1   6   7        5.53        1.81      1.62 o 
   2   6   7        9.21        8.14      1.90 o 
   3   6   7      116.59      106.95      4.26 o 
   4   6   7      147.15      140.54      5.03 o 
   5   6   7        0.17       -3.74      2.49 o 
   6   6   7        1.24       -1.75      2.60 o 
   7   6   7        2.62        3.23      3.20 o 
   8   6   7       11.10       16.96      3.91 o 
   9   6   7        5.88        9.88      4.27 o 
  -9   7   7        0.24       -1.85      3.67 o 
  -8   7   7        1.04       -4.31      3.78 o 
  -7   7   7        0.10       -4.75      3.17 o 
  -6   7   7       32.77       33.65      4.51 o 
  -5   7   7       12.32       13.66      4.59 o 
  -4   7   7       22.85       31.56      3.85 o 
  -3   7   7       10.07        7.09      2.85 o 
  -2   7   7      176.73      208.59      5.64 o 
  -1   7   7      513.96      549.63     11.52 o 
   0   7   7       80.37       86.26      5.94 o 
   1   7   7        0.88        0.99      1.93 o 
   2   7   7       64.94       71.09      3.93 o 
   3   7   7        5.23        0.31      2.41 o 
   4   7   7        0.00       -3.51      2.34 o 
   5   7   7        0.51        2.32      2.72 o 
   6   7   7        9.01        7.67      3.23 o 
   7   7   7        6.79        9.35      3.59 o 
   8   7   7        4.85        1.37      3.77 o 
  -8   8   7        0.07       -5.53      3.69 o 
  -7   8   7        1.57       -5.59      3.73 o 
  -6   8   7        9.37        6.82      5.04 o 
  -5   8   7        5.16        6.88      6.50 o 
  -4   8   7       21.05       23.34      5.19 o 
  -3   8   7       28.65       26.16      4.00 o 
  -2   8   7       12.87       12.28      3.47 o 
  -1   8   7        0.00       -3.98      2.65 o 
   0   8   7       46.40       53.38      4.58 o 
   1   8   7        6.89       15.42      4.44 o 
   2   8   7      131.97      150.49      8.42 o 
   3   8   7       51.76       60.47      4.34 o 
   4   8   7        3.81        2.70      2.69 o 
   5   8   7        0.03       -1.63      3.09 o 
   6   8   7        0.06       -3.19      2.81 o 
   7   8   7        1.62        2.49      3.61 o 
  -7   9   7        1.67       -1.79      5.26 o 
  -6   9   7       12.76        7.66      9.55 o 
  -5   9   7       13.88        6.50      5.12 o 
  -4   9   7       11.19       14.37      5.19 o 
  -3   9   7        3.46        1.28      3.22 o 
  -2   9   7        7.78        1.98      3.43 o 
  -1   9   7       18.38       15.81      3.95 o 
   0   9   7        1.94        0.92      4.06 o 
   1   9   7        0.67       -0.76      5.04 o 
   2   9   7        0.05       -5.73      3.82 o 
   3   9   7       20.36       18.60      5.19 o 
   4   9   7        0.27       -2.53      3.71 o 
   5   9   7        0.75       -1.10      3.09 o 
   6   9   7        1.90       -1.77      3.72 o 
  -5  10   7        0.04       -2.29      4.89 o 
  -4  10   7        2.13       -0.63      4.74 o 
  -3  10   7        9.55       -1.49      4.66 o 
  -2  10   7       16.20       18.48      5.56 o 
  -1  10   7        3.38       -1.65      7.45 o 
   0  10   7        8.47        3.18      4.89 o 
   1  10   7        5.91       -1.69      4.38 o 
   2  10   7        3.87        0.35      4.33 o 
   3  10   7        6.40        4.41      4.84 o 
   4  10   7        2.44       -5.00      4.44 o 
   5  10   7        5.81       11.65      4.98 o 
  -3  11   7        0.22       -5.24      7.34 o 
  -2  11   7        4.16       -2.31      8.18 o 
  -1  11   7       21.99       30.40     11.02 o 
   0  11   7        0.88       -0.89      4.81 o 
   1  11   7        0.82       -1.40     10.28 o 
   2  11   7        2.54        0.39      5.19 o 
  -7   0   8        0.97       10.46      6.29 o 
  -6   0   8      274.49      265.27      6.43 o 
  -5   0   8      126.77      124.88      3.88 o 
  -4   0   8      280.76      258.23      5.36 o 
  -3   0   8       70.25       62.72      2.21 o 
  -2   0   8     1901.43     1945.45     30.99 o 
  -1   0   8      153.56      157.28      4.37 o 
   0   0   8      189.39      178.31      3.77 o 
   1   0   8      110.56      128.72      3.36 o 
   2   0   8      108.52      122.58      4.67 o 
   3   0   8      511.05      458.96      8.56 o 
   4   0   8      349.79      343.53      7.57 o 
   5   0   8      489.40      490.48      9.99 o 
   6   0   8      350.13      298.35      7.96 o 
   7   0   8      233.45      245.62      7.57 o 
   8   0   8        0.07       -3.09      2.87 o 
   9   0   8        0.15        1.18      3.35 o 
  10   0   8        0.46      -10.07      6.71 o 
  -9   1   8       13.12       22.03      6.50 o 
  -8   1   8       10.23       11.55      3.70 o 
  -7   1   8      303.18      322.92      7.87 o 
  -6   1   8      917.18      902.99     12.63 o 
  -5   1   8       20.33       33.23      2.38 o 
  -4   1   8        4.53        8.94      1.10 o 
  -3   1   8      289.83      346.93      4.83 o 
  -2   1   8        0.19        2.16      0.72 o 
  -1   1   8        2.85        1.46      0.68 o 
   0   1   8      103.36       84.71      2.21 o 
   1   1   8      587.64      546.33      7.87 o 
   2   1   8     1112.59     1170.93     12.01 o 
   3   1   8      127.01      109.86      2.64 o 
   4   1   8       38.25       30.66      2.61 o 
   5   1   8        5.73        7.50      1.53 o 
   6   1   8       36.95       40.76      3.54 o 
   7   1   8       21.20       29.00      2.71 o 
   8   1   8        8.67        7.49      2.48 o 
   9   1   8       59.91       60.22      5.45 o 
  10   1   8        2.83        5.23      4.17 o 
  -9   2   8        0.13       -2.73      5.04 o 
  -8   2   8       43.18       38.61      7.76 o 
  -7   2   8        7.56       11.59      2.77 o 
  -6   2   8        0.15       -2.35      1.73 o 
  -5   2   8       62.64       70.58      2.74 o 
  -4   2   8      277.54      278.29      4.04 o 
  -3   2   8      600.02      676.13      7.38 o 
  -2   2   8      112.83      114.53      2.13 o 
  -1   2   8      532.98      610.30      6.58 o 
   0   2   8     1113.03     1227.55     12.07 o 
   1   2   8       73.01       66.91      2.21 o 
   2   2   8       17.12       11.61      1.19 o 
   3   2   8      108.09      110.29      3.15 o 
   4   2   8       61.23       63.62      2.40 o 
   5   2   8      170.14      158.17      3.96 o 
   6   2   8       13.04       12.66      2.13 o 
   7   2   8        7.03        4.28      2.05 o 
   8   2   8        0.01       -0.56      2.79 o 
   9   2   8        6.26       10.67      3.46 o 
  10   2   8        1.34       -3.08      3.36 o 
 -10   3   8        4.28        5.45      6.50 o 
  -9   3   8       26.88       35.27     10.70 o 
  -8   3   8        4.78        2.12      2.89 o 
  -7   3   8       19.10       19.20      3.39 o 
  -6   3   8       49.50       65.49      5.38 o 
  -5   3   8       15.91       16.34      2.19 o 
  -4   3   8       27.98       29.09      2.23 o 
  -3   3   8       88.13      102.34      2.22 o 
  -2   3   8       80.43       91.01      2.02 o 
  -1   3   8      563.66      610.66      6.77 o 
   0   3   8        0.07       -0.83      0.71 o 
   1   3   8       17.89       11.63      1.09 o 
   2   3   8      183.22      184.03      3.35 o 
   3   3   8      120.28      115.73      2.77 o 
   4   3   8      314.48      307.31      5.03 o 
   5   3   8       87.36       89.81      2.97 o 
   6   3   8       77.92       74.98      3.56 o 
   7   3   8       28.23       26.78      3.79 o 
   8   3   8        3.06        2.68      3.06 o 
   9   3   8        0.19       -1.42      3.11 o 
  10   3   8        7.02        5.89      3.85 o 
 -10   4   8       10.30       13.59      4.87 o 
  -9   4   8        0.05       -3.38      4.06 o 
  -8   4   8        8.08        6.66      3.38 o 
  -7   4   8       94.04       87.69      8.79 o 
  -6   4   8        6.69        4.26      3.33 o 
  -5   4   8        3.57        1.18      2.47 o 
  -4   4   8        1.33       -0.10      1.46 o 
  -3   4   8      169.77      170.79      3.45 o 
  -2   4   8       11.91       13.20      1.15 o 
  -1   4   8      118.80      135.03      2.64 o 
   0   4   8       25.10       31.07      1.60 o 
   1   4   8      495.90      522.74      6.46 o 
   2   4   8       12.31        9.36      1.26 o 
   3   4   8        0.13       -1.10      0.99 o 
   4   4   8       29.03       25.89      2.30 o 
   5   4   8      107.59      117.77      3.96 o 
   6   4   8      200.90      187.96      7.85 o 
   7   4   8        5.39        5.32      3.00 o 
   8   4   8       14.52       15.38      3.60 o 
   9   4   8        0.11       -2.40      3.36 o 
 -10   5   8       21.69       27.28      9.44 o 
  -9   5   8       30.42        9.33      5.12 o 
  -8   5   8        1.29       -3.22      3.89 o 
  -7   5   8       27.74       31.86      4.25 o 
  -6   5   8        1.93       -2.31      3.26 o 
  -5   5   8       11.27       17.38      3.91 o 
  -4   5   8        2.21       -0.89      2.09 o 
  -3   5   8       28.86       27.44      2.42 o 
  -2   5   8       52.84       50.37      2.12 o 
  -1   5   8      177.93      167.66      3.20 o 
   0   5   8       49.95       55.39      2.08 o 
   1   5   8       17.26       22.55      1.61 o 
   2   5   8      103.76       91.37      3.99 o 
   3   5   8       28.23       41.01      4.08 o 
   4   5   8        0.94       -1.46      2.05 o 
   5   5   8       31.39       40.44      5.44 o 
   6   5   8       89.41       95.55      4.89 o 
   7   5   8        0.52        1.55      3.14 o 
   8   5   8       21.61       22.24      4.07 o 
   9   5   8       11.00       14.14      4.57 o 
  -9   6   8        0.19       -4.45      4.83 o 
  -8   6   8        3.71       -4.49      3.30 o 
  -7   6   8       26.81       23.76      4.26 o 
  -6   6   8       67.47       79.19      9.23 o 
  -5   6   8       89.07       87.18      6.23 o 
  -4   6   8       14.15       15.80      3.15 o 
  -3   6   8       46.72       63.73      4.47 o 
  -2   6   8      207.73      209.19      6.04 o 
  -1   6   8        0.47       -2.36      1.58 o 
   0   6   8      253.56      252.25      4.40 o 
   1   6   8      202.25      189.78      4.54 o 
   2   6   8        0.02       -2.11      2.71 o 
   3   6   8      118.87      125.83      4.70 o 
   4   6   8        4.36        8.69      2.71 o 
   5   6   8        0.65       -3.16      2.54 o 
   6   6   8        0.64       -1.72      2.67 o 
   7   6   8        0.15       -3.25      2.94 o 
   8   6   8        4.82        5.69      3.56 o 
  -8   7   8        1.86       -6.02      4.52 o 
  -7   7   8       17.04       11.43      4.99 o 
  -6   7   8        0.02       -1.39      4.93 o 
  -5   7   8        5.77        1.57      4.01 o 
  -4   7   8       91.32       81.30      6.15 o 
  -3   7   8        3.96       -1.74      2.32 o 
  -2   7   8      688.57      692.56     12.82 o 
  -1   7   8      186.43      185.97      8.24 o 
   0   7   8      415.27      407.49      9.57 o 
   1   7   8       12.48       18.76      2.42 o 
   2   7   8        4.30        3.63      2.41 o 
   3   7   8        1.27       -1.21      2.29 o 
   4   7   8       30.96       26.62      3.51 o 
   5   7   8       19.92       23.01      3.58 o 
   6   7   8        0.38       -1.77      2.85 o 
   7   7   8        0.44       -4.31      3.16 o 
   8   7   8        1.78        8.09      3.94 o 
  -8   8   8        1.40       -4.53      5.26 o 
  -7   8   8        0.06       -5.63      4.57 o 
  -6   8   8       12.36       18.76      5.56 o 
  -5   8   8        3.54        0.06      3.14 o 
  -4   8   8       38.23       48.23      5.35 o 
  -3   8   8       26.38       34.98      5.48 o 
  -2   8   8       31.59       40.12      5.53 o 
  -1   8   8       77.13       89.06      5.25 o 
   0   8   8      148.08      151.74      7.73 o 
   1   8   8       58.25       52.45      6.40 o 
   2   8   8       80.49       84.46      6.39 o 
   3   8   8       25.78       26.98      3.58 o 
   4   8   8        3.95        1.34      2.76 o 
   5   8   8        4.38        2.26      3.00 o 
   6   8   8        0.03       -2.87      3.07 o 
   7   8   8        0.00       -3.54      3.27 o 
  -6   9   8        0.13       -4.55      3.45 o 
  -5   9   8        0.27       -3.57      4.48 o 
  -4   9   8        0.34        4.64      4.83 o 
  -3   9   8       17.20       16.16      5.04 o 
  -2   9   8       23.02       25.53      5.41 o 
  -1   9   8       19.13       15.96      3.90 o 
   0   9   8        7.17       -1.05      5.56 o 
   1   9   8        4.17       -0.53      4.03 o 
   2   9   8        0.36       -5.51      3.67 o 
   3   9   8       20.52       12.77      5.09 o 
   4   9   8        0.62       -3.66      3.39 o 
   5   9   8        5.81        0.71      3.16 o 
   6   9   8        4.45        2.88      3.40 o 
  -5  10   8        3.12       -3.79      4.97 o 
  -4  10   8        2.40       -2.22      4.67 o 
  -3  10   8        1.85       -2.33      4.57 o 
  -2  10   8        3.99       -3.57      6.50 o 
  -1  10   8        0.69        4.69      4.59 o 
   0  10   8        7.70        3.28      4.99 o 
   1  10   8        2.33       -3.26      9.55 o 
   2  10   8        2.44        2.14      4.72 o 
   3  10   8        1.97       -2.57      4.68 o 
   4  10   8        6.09        2.67      9.44 o 
  -2  11   8        1.69       -1.68      7.97 o 
  -1  11   8        2.52       10.07      9.02 o 
   0  11   8        1.90       -3.31      4.81 o 
   1  11   8        2.29        1.14      4.84 o 
   2  11   8        0.38       -6.22      7.45 o 
 -11   1   9        0.09        0.21      6.08 o 
 -10   1   9       16.40        7.76      6.08 o 
  -9   1   9        7.30        9.04      4.08 o 
  -8   1   9       31.64       34.95      3.77 o 
  -7   1   9      143.16      151.32      5.34 o 
  -6   1   9      280.26      289.44      5.97 o 
  -5   1   9       25.59       22.90      1.77 o 
  -4   1   9       68.72       77.90      2.29 o 
  -3   1   9        0.69        2.18      0.89 o 
  -2   1   9      186.75      195.67      3.21 o 
  -1   1   9      133.69      151.22      3.17 o 
   0   1   9     1054.28     1116.06     12.18 o 
   1   1   9     1843.26     1925.96     18.35 o 
   2   1   9      935.09      936.11     10.13 o 
   3   1   9        4.50        4.01      1.19 o 
   4   1   9        8.48       11.81      1.59 o 
   5   1   9       30.34       34.20      2.34 o 
   6   1   9        4.57       12.10      2.11 o 
   7   1   9       88.89       83.92      3.62 o 
   8   1   9       12.59       16.58      2.85 o 
   9   1   9        7.09        5.45      3.56 o 
  10   1   9        0.48       -4.16      3.62 o 
 -11   2   9        0.19        3.15      6.29 o 
  -9   2   9        7.55        0.84      5.45 o 
  -8   2   9        0.03        1.05      5.04 o 
  -7   2   9       28.65       32.85      4.72 o 
  -6   2   9        3.71       -2.86      1.91 o 
  -5   2   9      138.49      123.29      3.63 o 
  -4   2   9       68.88       58.76      2.25 o 
  -3   2   9      644.99      684.49      7.50 o 
  -2   2   9       10.75        9.23      1.30 o 
  -1   2   9       12.20       20.83      1.14 o 
   0   2   9      412.44      457.09      5.48 o 
   1   2   9       50.26       40.46      1.64 o 
   2   2   9       25.91       19.97      1.42 o 
   3   2   9      315.82      302.37      4.78 o 
   4   2   9       44.88       48.01      2.41 o 
   5   2   9       24.27       25.42      2.60 o 
   6   2   9      125.71      122.68      3.92 o 
   7   2   9        2.60       -0.73      2.33 o 
   8   2   9        1.32        0.37      2.88 o 
   9   2   9       29.24       33.78      7.39 o 
  10   2   9       13.65       13.47      5.54 o 
 -10   3   9        4.53        0.21      5.87 o 
  -9   3   9        2.66        1.68      5.87 o 
  -8   3   9        0.03        2.31      5.45 o 
  -7   3   9      136.72      145.49     10.71 o 
  -6   3   9        4.20       -4.56      3.04 o 
  -5   3   9       18.69       21.93      2.12 o 
  -4   3   9       14.68       10.94      1.67 o 
  -3   3   9       11.58       18.12      1.28 o 
  -2   3   9      205.90      200.50      3.16 o 
  -1   3   9       12.23       15.17      1.16 o 
   0   3   9       62.88       69.56      1.92 o 
   1   3   9       31.96       39.00      1.85 o 
   2   3   9        0.43        1.87      1.01 o 
   3   3   9       52.02       48.68      2.69 o 
   4   3   9       49.53       52.85      2.83 o 
   5   3   9       14.45       19.00      2.08 o 
   6   3   9       23.09       24.22      2.88 o 
   7   3   9       13.47       18.57      3.72 o 
   8   3   9        0.21       -2.70      2.81 o 
   9   3   9        1.57        1.39      3.39 o 
  10   3   9        6.13        4.84      4.50 o 
 -10   4   9        7.96        7.55      7.34 o 
  -9   4   9        5.08        5.04      6.71 o 
  -8   4   9        0.06       -6.61      4.41 o 
  -7   4   9       58.17       62.72      6.06 o 
  -6   4   9       10.16        5.81      3.52 o 
  -5   4   9        3.17       -2.73      2.11 o 
  -4   4   9      215.12      230.27      4.89 o 
  -3   4   9       36.93       44.79      2.64 o 
  -2   4   9       22.81       23.95      1.42 o 
  -1   4   9        0.71        0.35      0.86 o 
   0   4   9      368.27      347.57      4.87 o 
   1   4   9       87.06       88.92      2.39 o 
   2   4   9        0.74        1.78      1.27 o 
   3   4   9        2.78        0.30      1.39 o 
   4   4   9       42.58       39.57      2.78 o 
   5   4   9       14.12       23.33      2.57 o 
   6   4   9       55.64       55.34      4.40 o 
   7   4   9        3.15        3.27      2.94 o 
   8   4   9        0.53       -4.03      2.88 o 
   9   4   9        3.55        1.71      3.45 o 
 -10   5   9        0.29       -5.45      6.71 o 
  -9   5   9        0.61       -5.24      6.50 o 
  -8   5   9        1.25       -3.36      6.50 o 
  -7   5   9        0.20       -4.57      5.77 o 
  -6   5   9       59.74       56.82      5.85 o 
  -5   5   9       12.28        9.71      2.87 o 
  -4   5   9       28.41       33.32      4.74 o 
  -3   5   9       70.14       68.35      3.78 o 
  -2   5   9       16.11       13.24      1.58 o 
  -1   5   9        8.34       16.17      1.47 o 
   0   5   9      122.42      118.41      2.84 o 
   1   5   9      719.16      685.34      8.29 o 
   2   5   9       52.91       60.71      2.87 o 
   3   5   9      130.41      125.00      3.83 o 
   4   5   9       27.29       35.45      2.82 o 
   5   5   9      106.69      103.13      4.72 o 
   6   5   9       42.94       44.61      4.24 o 
   7   5   9       14.30       11.58      3.20 o 
   8   5   9        1.88        3.45      3.36 o 
   9   5   9        1.14        3.33      3.81 o 
  -9   6   9       11.60       12.38      8.18 o 
  -8   6   9        1.15       -2.10      6.50 o 
  -7   6   9        2.76        3.27      4.42 o 
  -6   6   9        1.49        1.26      3.76 o 
  -5   6   9       10.20        7.61      3.14 o 
  -4   6   9      144.72      129.92      5.34 o 
  -3   6   9       22.88       26.47      5.10 o 
  -2   6   9      234.47      217.07      5.39 o 
  -1   6   9      441.64      441.91      7.95 o 
   0   6   9        8.86       14.50      1.85 o 
   1   6   9      672.98      654.18     10.59 o 
   2   6   9       37.29       41.81      4.37 o 
   3   6   9       16.97       10.95      2.60 o 
   4   6   9       95.18       87.86      4.55 o 
   5   6   9       19.51       18.00      3.35 o 
   6   6   9        1.11        0.05      2.82 o 
   7   6   9       11.21        8.21      3.50 o 
   8   6   9       21.74       25.89      4.33 o 
  -8   7   9        1.22       -6.78      4.52 o 
  -7   7   9        1.99       -6.12      4.08 o 
  -6   7   9        2.60        1.34      4.42 o 
  -5   7   9       24.33       28.25      4.13 o 
  -4   7   9       20.21       28.26      3.95 o 
  -3   7   9       27.57       39.54      4.13 o 
  -2   7   9        1.02       10.90      2.59 o 
  -1   7   9        6.89        6.02      3.02 o 
   0   7   9        0.89        3.02      2.68 o 
   1   7   9      126.45      129.77      4.07 o 
   2   7   9      104.89       97.73      4.28 o 
   3   7   9       82.90       82.01      4.49 o 
   4   7   9        0.00       -3.51      2.39 o 
   5   7   9        0.16       -2.17      2.67 o 
   6   7   9       16.67       23.72      3.95 o 
   7   7   9        3.19        4.94      3.38 o 
   8   7   9        3.41       -0.02      4.30 o 
  -7   8   9        0.20       -4.43      3.58 o 
  -6   8   9        0.52       -1.59      3.16 o 
  -5   8   9        0.20       -4.43      2.95 o 
  -4   8   9       32.21       30.41      4.19 o 
  -3   8   9        0.50        0.90      4.03 o 
  -2   8   9      104.93      117.19      7.11 o 
  -1   8   9       13.11       14.60      3.50 o 
   0   8   9       47.21       50.75      4.52 o 
   1   8   9        8.95        5.36      3.98 o 
   2   8   9        3.59        1.09      3.78 o 
   3   8   9       21.58       15.94      3.18 o 
   4   8   9       14.83       13.82      3.19 o 
   5   8   9        1.41       -1.93      2.90 o 
   6   8   9        5.49       10.44      3.59 o 
   7   8   9        1.50        4.37      3.59 o 
  -6   9   9        1.00       -5.00      3.33 o 
  -5   9   9        8.85        8.84      5.23 o 
  -4   9   9        0.06        4.79      4.89 o 
  -3   9   9        4.30        5.94      4.72 o 
  -2   9   9       10.76        9.65      4.97 o 
  -1   9   9       31.94       30.72      4.33 o 
   0   9   9       17.04       15.74      5.87 o 
   1   9   9       21.41       24.25      5.34 o 
   2   9   9        3.40        3.69      4.49 o 
   3   9   9        3.67        2.94      4.45 o 
   4   9   9        0.18       -5.14      3.43 o 
   5   9   9        1.59       -2.65      3.15 o 
   6   9   9        0.03       -4.11      3.34 o 
  -5  10   9        0.47       -2.45      5.29 o 
  -4  10   9        0.96       -2.94      5.19 o 
  -3  10   9        2.00       -5.45      9.65 o 
  -2  10   9        0.01       -2.73      6.50 o 
  -1  10   9       33.84       28.96      8.81 o 
   0  10   9        9.06       13.05      5.53 o 
   1  10   9        3.16       -3.52      8.71 o 
   2  10   9        5.41       11.62      5.29 o 
   3  10   9        1.30       -0.86      4.67 o 
   4  10   9        0.00       -1.32      4.72 o 
  -2  11   9       11.80        2.73      9.02 o 
  -1  11   9        6.49       11.75      9.02 o 
   0  11   9       14.01        9.23      9.23 o 
   1  11   9        3.73        0.44      5.77 o 
 -10   0  10        9.26       -0.63      5.25 o 
  -9   0  10        2.92        5.45      5.45 o 
  -8   0  10        0.00       -0.42      4.41 o 
  -7   0  10      452.61      482.33     12.27 o 
  -6   0  10       64.92       60.69      4.30 o 
  -5   0  10       61.93       54.71      3.56 o 
  -4   0  10       77.54       72.59      3.78 o 
  -3   0  10      215.17      236.62      6.39 o 
  -2   0  10      660.68      676.94     17.62 o 
  -1   0  10      490.92      491.60     10.33 o 
   0   0  10       36.95       32.46      1.93 o 
   1   0  10     1118.62     1246.30     17.85 o 
   2   0  10      492.75      501.83      9.04 o 
   3   0  10     2987.50     2950.36     39.70 o 
   4   0  10       90.75       92.39      4.13 o 
   5   0  10     1670.35     1577.49     24.19 o 
   6   0  10       27.06       23.89      3.63 o 
   7   0  10       38.13       41.05      4.44 o 
   8   0  10       30.12       35.87      4.57 o 
   9   0  10        0.46        0.95      3.46 o 
  10   0  10        0.24        3.15      8.18 o 
 -11   1  10        1.04       -1.05      5.87 o 
 -10   1  10        6.10       -1.47      5.66 o 
  -9   1  10        3.83        6.41      3.78 o 
  -8   1  10       27.00       22.96      3.50 o 
  -7   1  10       49.59       54.30      4.69 o 
  -6   1  10      142.39      137.63      4.86 o 
  -5   1  10       78.75       84.59      3.05 o 
  -4   1  10       93.42       82.41      2.42 o 
  -3   1  10       83.65       74.51      2.08 o 
  -2   1  10      805.59      853.41      9.75 o 
  -1   1  10      142.54      135.80      5.22 o 
   0   1  10     2916.14     2936.66     29.31 o 
   1   1  10     1470.08     1492.88     14.79 o 
   2   1  10      367.27      433.16      5.80 o 
   3   1  10        0.72       -1.74      1.16 o 
   4   1  10        2.65        5.41      1.43 o 
   5   1  10      104.48      104.30      3.72 o 
   6   1  10      475.99      529.55      8.15 o 
   7   1  10      173.38      187.58      4.94 o 
   8   1  10        6.07        3.50      2.36 o 
   9   1  10        3.16        3.48      3.62 o 
  10   1  10        9.97       14.01      4.55 o 
 -10   2  10        2.85        0.63      5.87 o 
  -9   2  10        0.51       -1.39      5.77 o 
  -8   2  10       15.81       12.33      4.08 o 
  -7   2  10        2.96        4.99      2.70 o 
  -6   2  10       22.62       29.28      3.07 o 
  -5   2  10       16.20       21.19      2.11 o 
  -4   2  10      118.34      120.30      2.90 o 
  -3   2  10        5.09        8.98      1.24 o 
  -2   2  10      495.61      553.77      8.02 o 
  -1   2  10       11.23       11.92      0.98 o 
   0   2  10        1.91       -0.11      0.80 o 
   1   2  10       68.20       78.93      2.12 o 
   2   2  10      788.09      855.06      9.62 o 
   3   2  10        0.20        0.10      1.04 o 
   4   2  10       10.85        8.65      1.62 o 
   5   2  10       17.97       17.59      2.17 o 
   6   2  10       45.03       54.44      3.28 o 
   7   2  10        0.12       -2.06      1.99 o 
   8   2  10       14.71        8.42      3.35 o 
   9   2  10        0.41        0.50      3.12 o 
  10   2  10        5.91        2.48      3.83 o 
 -10   3  10        0.13        3.75      4.74 o 
  -9   3  10        0.67       -5.11      3.55 o 
  -8   3  10        5.63        5.19      3.70 o 
  -7   3  10       50.29       57.99     16.58 o 
  -6   3  10       46.53       48.72      4.96 o 
  -5   3  10       17.24       19.08      3.00 o 
  -4   3  10        9.75       10.50      1.66 o 
  -3   3  10      192.89      201.18      3.72 o 
  -2   3  10       85.30      103.24      2.58 o 
  -1   3  10       21.89       36.96      1.58 o 
   0   3  10       79.25       88.79      2.21 o 
   1   3  10     1013.14     1057.82     11.26 o 
   2   3  10      116.00      117.51      2.84 o 
   3   3  10        5.07        2.66      1.17 o 
   4   3  10        3.96       -1.20      1.31 o 
   5   3  10        0.01       -2.10      1.40 o 
   6   3  10       15.51       13.92      2.67 o 
   7   3  10       56.96       69.53      4.87 o 
   8   3  10        1.98        0.36      2.90 o 
   9   3  10        0.21       -3.56      3.60 o 
 -10   4  10        2.02       -0.02      4.57 o 
  -9   4  10        0.72       -4.23      3.61 o 
  -8   4  10        4.55       -1.26      5.87 o 
  -7   4  10       57.43       62.70      6.24 o 
  -6   4  10        5.87        5.43      2.72 o 
  -5   4  10       16.65       17.04      2.85 o 
  -4   4  10        7.30        7.38      1.71 o 
  -3   4  10        0.31       -0.29      1.24 o 
  -2   4  10      201.17      207.26      3.89 o 
  -1   4  10      120.28      121.69      2.67 o 
   0   4  10        5.79        1.38      1.06 o 
   1   4  10       26.33       26.88      1.71 o 
   2   4  10       52.46       68.29      2.30 o 
   3   4  10      113.30       98.32      2.86 o 
   4   4  10        3.68        2.32      1.94 o 
   5   4  10       12.17       12.32      2.43 o 
   6   4  10      179.65      174.18      6.07 o 
   7   4  10        0.03       -0.29      2.65 o 
   8   4  10        1.65       -4.09      2.72 o 
   9   4  10        0.77        1.30      3.52 o 
  -9   5  10        1.91       -5.04      5.87 o 
  -8   5  10        3.34       -8.18      6.08 o 
  -7   5  10        0.45        0.16      3.78 o 
  -6   5  10       19.80       23.22      3.65 o 
  -5   5  10       28.48       25.88      3.54 o 
  -4   5  10       18.63       15.25      2.87 o 
  -3   5  10        0.68       -2.19      1.88 o 
  -2   5  10       61.88       66.53      2.85 o 
  -1   5  10       36.51       34.59      2.31 o 
   0   5  10       22.85       24.29      1.77 o 
   1   5  10      591.70      625.39     10.20 o 
   2   5  10      447.20      439.32      8.17 o 
   3   5  10       38.06       54.20      3.40 o 
   4   5  10      281.37      264.90      5.94 o 
   5   5  10        5.57        5.93      2.80 o 
   6   5  10       11.47       14.19      3.28 o 
   7   5  10        1.60       -1.81      2.70 o 
   8   5  10        0.02        0.86      3.38 o 
   9   5  10        0.57        0.36      3.69 o 
  -9   6  10        2.83        2.00      4.42 o 
  -8   6  10        1.35       -4.02      4.23 o 
  -7   6  10       12.79        4.33      3.51 o 
  -6   6  10        0.63       -3.99      2.66 o 
  -5   6  10        9.46        2.09      2.88 o 
  -4   6  10       28.09       29.98      3.76 o 
  -3   6  10        0.17       -3.30      2.20 o 
  -2   6  10      116.08      127.41      5.12 o 
  -1   6  10       64.02       71.45      3.53 o 
   0   6  10      265.88      270.22      4.85 o 
   1   6  10      670.48      682.02     14.80 o 
   2   6  10        8.66        6.93      2.21 o 
   3   6  10       44.41       39.56      3.07 o 
   4   6  10        4.20        6.26      2.75 o 
   5   6  10       46.53       39.06      4.12 o 
   6   6  10        1.31        3.39      2.96 o 
   7   6  10       26.72       31.37      4.30 o 
   8   6  10        9.02       12.64      4.00 o 
  -8   7  10        8.68       11.91      5.24 o 
  -7   7  10        0.09       -4.80      3.20 o 
  -6   7  10        0.00       -4.60      3.07 o 
  -5   7  10       35.91       38.13      4.45 o 
  -4   7  10      139.12      145.42      8.25 o 
  -3   7  10      132.89      127.38      5.63 o 
  -2   7  10        0.99       -2.30      2.49 o 
  -1   7  10       61.88       66.74      6.01 o 
   0   7  10        5.14       -1.11      2.68 o 
   1   7  10        7.58        9.79      2.58 o 
   2   7  10        2.47        0.06      2.21 o 
   3   7  10        0.57       -2.00      2.33 o 
   4   7  10        3.24        0.33      2.62 o 
   5   7  10        4.25        1.42      2.73 o 
   6   7  10       32.92       39.14      4.35 o 
   7   7  10        0.96       -2.52      3.32 o 
  -7   8  10       16.35       13.77      4.32 o 
  -6   8  10        0.84        0.66      3.58 o 
  -5   8  10        0.68       -0.09      3.12 o 
  -4   8  10        1.12        1.73      3.08 o 
  -3   8  10       23.27       26.55      5.98 o 
  -2   8  10        0.00        1.51      3.91 o 
  -1   8  10        3.00       -2.62      3.71 o 
   0   8  10        5.35       12.05      3.55 o 
   1   8  10       11.32        2.44      4.12 o 
   2   8  10        1.11       -7.36      4.93 o 
   3   8  10       10.86        8.69      2.99 o 
   4   8  10       34.02       31.33      5.60 o 
   5   8  10        2.31        0.00      2.90 o 
   6   8  10        0.95       -0.70      3.11 o 
  -6   9  10        0.58       -5.01      3.42 o 
  -5   9  10       11.03        3.86      7.34 o 
  -4   9  10       10.54        8.50      7.24 o 
  -3   9  10        6.71        6.41      4.97 o 
  -2   9  10        0.06       -5.51      3.67 o 
  -1   9  10        0.79       -5.67      3.78 o 
   0   9  10        1.09       -1.26      5.66 o 
   1   9  10        0.08       -2.52      4.01 o 
   2   9  10       14.76       15.16      5.32 o 
   3   9  10        1.26       -5.96      4.15 o 
   4   9  10        0.11       -1.61      3.71 o 
   5   9  10        0.14        0.97      3.29 o 
  -4  10  10        3.22        1.02      5.41 o 
  -3  10  10        1.92        0.82      5.04 o 
  -2  10  10        2.23        0.21      6.71 o 
  -1  10  10        0.24       -2.52      6.92 o 
   0  10  10       18.59       14.06      8.39 o 
   1  10  10        0.05        4.51      4.79 o 
   2  10  10       10.69       14.05      7.45 o 
   3  10  10        2.38       -3.28      4.78 o 
   4  10  10        1.58       -8.50      5.66 o 
 -10   1  11        2.60        7.76      6.08 o 
  -9   1  11        0.60        0.58      3.48 o 
  -8   1  11       18.00       13.79      3.97 o 
  -7   1  11       54.61       57.08      4.15 o 
  -6   1  11      108.06      112.64      4.54 o 
  -5   1  11       31.35       36.08      2.97 o 
  -4   1  11        3.23        0.08      1.42 o 
  -3   1  11      167.39      172.26      3.90 o 
  -2   1  11      108.71      130.29      4.06 o 
  -1   1  11      145.12      161.14      3.15 o 
   0   1  11      321.66      325.23      7.24 o 
   1   1  11      227.89      249.12      3.94 o 
   2   1  11       20.34       16.89      1.53 o 
   3   1  11        2.16        2.84      1.24 o 
   4   1  11       72.77       64.22      2.59 o 
   5   1  11        0.81        1.52      1.65 o 
   6   1  11      413.83      434.35      7.31 o 
   7   1  11        9.99       14.11      2.48 o 
   8   1  11        2.97        0.89      2.38 o 
   9   1  11        0.92       -1.89      3.42 o 
 -10   2  11        0.83       -2.94      4.62 o 
  -9   2  11       10.35        8.71      4.30 o 
  -8   2  11        0.24       -0.21      3.55 o 
  -7   2  11       48.64       55.72      4.16 o 
  -6   2  11        9.38       10.60      2.60 o 
  -5   2  11      177.89      165.27      5.05 o 
  -4   2  11       13.04       10.42      1.66 o 
  -3   2  11        7.54       11.35      1.34 o 
  -2   2  11       85.52       81.05      2.30 o 
  -1   2  11      253.24      262.89      3.90 o 
   0   2  11       61.56       50.35      1.75 o 
   1   2  11        5.05        6.21      1.14 o 
   2   2  11      243.40      247.52      4.25 o 
   3   2  11        0.00       -1.54      1.03 o 
   4   2  11        7.36        7.79      1.87 o 
   5   2  11       59.51       53.59      4.08 o 
   6   2  11       47.07       55.09      3.45 o 
   7   2  11       29.46       23.24      3.19 o 
   8   2  11       33.37       33.51      4.24 o 
   9   2  11        2.27        5.79      3.45 o 
 -10   3  11       35.28       39.13      6.37 o 
  -9   3  11        2.12        2.76      4.30 o 
  -8   3  11        0.01       -4.78      3.19 o 
  -7   3  11        0.27       -4.57      3.25 o 
  -6   3  11        8.77        9.79      2.47 o 
  -5   3  11        6.30        6.58      2.10 o 
  -4   3  11        5.57        5.88      2.36 o 
  -3   3  11      210.55      226.24      4.10 o 
  -2   3  11       45.78       44.41      1.94 o 
  -1   3  11       37.21       41.07      1.91 o 
   0   3  11       11.23       12.77      1.31 o 
   1   3  11       68.73       64.09      2.16 o 
   2   3  11       12.40       15.81      1.51 o 
   3   3  11       37.81       41.41      2.25 o 
   4   3  11        9.71        1.84      1.53 o 
   5   3  11        0.21       -2.27      1.51 o 
   6   3  11       51.16       61.65      3.93 o 
   7   3  11        0.00       -1.05      2.88 o 
   8   3  11        1.10       -1.76      3.09 o 
   9   3  11        1.27       -1.30      3.37 o 
 -10   4  11        0.49       -2.78      4.36 o 
  -9   4  11       12.00       10.15      4.93 o 
  -8   4  11        1.37        0.93      4.62 o 
  -7   4  11        0.24       -0.59      3.55 o 
  -6   4  11        2.03       -4.07      3.02 o 
  -5   4  11       12.30        7.98      2.60 o 
  -4   4  11        1.18       -0.47      1.46 o 
  -3   4  11       12.99       16.18      1.94 o 
  -2   4  11        0.01        1.07      1.15 o 
  -1   4  11       22.31       22.12      1.80 o 
   0   4  11      336.95      346.10      5.06 o 
   1   4  11      110.90      115.25      2.88 o 
   2   4  11       44.75       42.26      2.22 o 
   3   4  11        3.71       -2.25      1.50 o 
   4   4  11       68.34       62.82      3.48 o 
   5   4  11       42.22       49.65      3.43 o 
   6   4  11        0.59        3.66      2.73 o 
   7   4  11        0.66        3.51      3.09 o 
   8   4  11        0.35       -0.53      3.12 o 
   9   4  11        2.43        2.99      3.61 o 
  -9   5  11       11.14        7.74      5.35 o 
  -8   5  11        4.04        4.80      5.35 o 
  -7   5  11        5.74       -3.06      3.76 o 
  -6   5  11       27.95       22.43      4.63 o 
  -5   5  11        2.21       -3.39      2.26 o 
  -4   5  11        1.94       -2.84      1.90 o 
  -3   5  11       37.30       45.15      3.54 o 
  -2   5  11      125.80      118.74      3.66 o 
  -1   5  11      142.14      142.52      3.53 o 
   0   5  11      167.50      173.23      3.77 o 
   1   5  11       22.63       43.28      2.96 o 
   2   5  11      669.41      652.95      9.66 o 
   3   5  11       17.17       20.72      2.55 o 
   4   5  11       13.29       18.77      2.64 o 
   5   5  11       17.93       17.42      3.54 o 
   6   5  11        7.87       10.04      3.23 o 
   7   5  11        0.84       -1.82      3.00 o 
   8   5  11        1.37       -0.40      4.24 o 
  -9   6  11        3.37        1.01      4.87 o 
  -8   6  11       16.75       14.30     10.07 o 
  -7   6  11        6.64       -4.18      4.72 o 
  -6   6  11        1.15       -1.85      3.03 o 
  -5   6  11        0.99       -3.92      2.61 o 
  -4   6  11        0.51       -1.10      2.58 o 
  -3   6  11       75.49       71.38      4.35 o 
  -2   6  11      419.15      446.02      9.79 o 
  -1   6  11      253.39      277.35      7.29 o 
   0   6  11      343.75      351.69      6.23 o 
   1   6  11      195.04      195.48      4.87 o 
   2   6  11        0.13       -2.63      1.75 o 
   3   6  11       10.92       10.26      2.75 o 
   4   6  11        2.19        0.68      2.53 o 
   5   6  11       21.48       22.44      3.48 o 
   6   6  11        0.56       -3.25      2.79 o 
   7   6  11       11.07        7.27      3.47 o 
   8   6  11        2.57        4.38      3.76 o 
  -8   7  11        1.77        1.09      4.84 o 
  -7   7  11       16.02       18.43      5.19 o 
  -6   7  11        0.00       -0.66      3.20 o 
  -5   7  11       15.35       18.29      4.66 o 
  -4   7  11       15.88       17.77      3.63 o 
  -3   7  11      104.72      117.92      5.29 o 
  -2   7  11        0.58        1.81      2.59 o 
  -1   7  11       11.31       12.69      4.45 o 
   0   7  11       73.50       83.79     10.60 o 
   1   7  11       11.17        6.52      2.47 o 
   2   7  11       31.71       25.61      3.35 o 
   3   7  11        0.00       -4.21      3.27 o 
   4   7  11        0.06       -1.12      3.72 o 
   5   7  11        7.83       12.14      4.44 o 
   6   7  11        3.33        3.00      3.01 o 
   7   7  11        0.66        2.89      3.58 o 
  -7   8  11        0.07       -2.42      4.66 o 
  -6   8  11       10.10        5.85      3.88 o 
  -5   8  11       11.10       13.39      3.94 o 
  -4   8  11        1.30        6.91      3.36 o 
  -3   8  11       41.74       63.19      6.95 o 
  -2   8  11       27.87       30.72      6.82 o 
  -1   8  11        2.56       -2.53      3.61 o 
   0   8  11        5.87       -1.05      4.01 o 
   1   8  11       22.23       18.73      4.74 o 
   2   8  11        3.19       -2.05      3.52 o 
   3   8  11       16.41        7.82      3.00 o 
   4   8  11        0.01       -1.81      2.78 o 
   5   8  11        2.60       -3.15      2.69 o 
   6   8  11        0.09       -1.13      3.02 o 
  -6   9  11        6.61        5.24      4.05 o 
  -5   9  11        0.18        1.09      5.10 o 
  -4   9  11        0.06       -4.19      4.44 o 
  -3   9  11        0.04        4.28      4.89 o 
  -2   9  11        3.84        1.99      4.45 o 
  -1   9  11        9.15       11.96      5.19 o 
   0   9  11        9.57       13.64      6.92 o 
   1   9  11       17.16       11.33      7.55 o 
   2   9  11        3.20        1.46      4.66 o 
   3   9  11        5.13        6.74      4.66 o 
   4   9  11        0.97       -4.34      3.58 o 
   5   9  11        4.46       11.35      3.79 o 
  -4  10  11        1.82        0.06      5.26 o 
  -3  10  11        7.29        2.31      5.25 o 
  -2  10  11       10.06       14.30      5.86 o 
  -1  10  11        0.00        0.84      7.55 o 
   0  10  11        4.16       10.28      8.18 o 
   1  10  11        6.57        3.36      7.34 o 
   2  10  11        1.50       -2.94      7.55 o 
   3  10  11        0.94       -4.89      6.40 o 
 -10   0  12        3.94       -7.87      5.25 o 
  -9   0  12        0.57        4.20      5.45 o 
  -8   0  12       79.81       83.11      7.77 o 
  -7   0  12      113.27      110.21      8.19 o 
  -6   0  12      179.74      169.99      6.76 o 
  -5   0  12       20.85       20.85      6.61 o 
  -4   0  12       30.13       22.16      2.87 o 
  -3   0  12      674.38      707.70     14.14 o 
  -2   0  12       20.21       34.97      3.17 o 
  -1   0  12     1163.07     1118.17     16.09 o 
   0   0  12      431.84      400.18      7.38 o 
   1   0  12      122.20      130.04      4.05 o 
   2   0  12      832.00      768.86     12.86 o 
   3   0  12     1079.95      943.49     15.50 o 
   4   0  12      245.93      226.04      6.53 o 
   5   0  12       23.14       29.74      3.69 o 
   6   0  12       59.99       53.58      4.81 o 
   7   0  12       82.75       91.19      5.51 o 
   8   0  12        3.66        1.15      3.26 o 
   9   0  12        0.26       -1.43      3.50 o 
 -10   1  12        8.83       12.59      6.71 o 
  -9   1  12        5.46        0.84      3.56 o 
  -8   1  12        0.10       -1.99      3.46 o 
  -7   1  12        2.11       -0.59      2.49 o 
  -6   1  12      343.92      351.08      8.11 o 
  -5   1  12        7.09        4.63      1.79 o 
  -4   1  12        0.58       -1.24      1.30 o 
  -3   1  12      370.94      352.61      6.17 o 
  -2   1  12       25.73       30.37      2.04 o 
  -1   1  12       72.36       73.46      2.24 o 
   0   1  12      269.01      254.15      4.39 o 
   1   1  12      109.40      106.13      2.88 o 
   2   1  12      182.26      183.25      3.65 o 
   3   1  12       46.21       37.29      2.23 o 
   4   1  12      209.59      183.43      4.19 o 
   5   1  12       24.45       22.97      2.38 o 
   6   1  12       20.63       25.40      2.67 o 
   7   1  12       69.80       79.72      3.87 o 
   8   1  12        1.85       -2.08      2.36 o 
   9   1  12        8.32       11.13      4.31 o 
 -10   2  12        1.72        4.62      6.50 o 
  -9   2  12       15.46       24.89      5.87 o 
  -8   2  12       34.22       44.81     17.10 o 
  -7   2  12       65.80       73.73      4.55 o 
  -6   2  12        5.31        1.20      2.22 o 
  -5   2  12       19.98       15.31      2.51 o 
  -4   2  12        0.46       -1.78      1.18 o 
  -3   2  12       73.12       80.02      2.83 o 
  -2   2  12       65.98       53.66      3.16 o 
  -1   2  12      152.37      133.14      3.03 o 
   0   2  12      279.96      275.19      4.21 o 
   1   2  12       94.26       83.54      2.41 o 
   2   2  12       21.15       16.63      1.69 o 
   3   2  12       49.50       57.34      2.58 o 
   4   2  12       73.74       73.95      3.39 o 
   5   2  12        0.44       -2.39      1.59 o 
   6   2  12        1.53       -2.06      1.82 o 
   7   2  12        2.74        2.53      2.52 o 
   8   2  12        7.07        4.13      3.11 o 
   9   2  12        0.06        0.31      3.49 o 
 -10   3  12        0.23       -2.29      4.03 o 
  -9   3  12       23.52       24.45     10.60 o 
  -8   3  12       13.19        8.70      5.66 o 
  -7   3  12       44.58       47.17      5.47 o 
  -6   3  12       68.14       75.38      4.07 o 
  -5   3  12        0.54       -1.34      1.78 o 
  -4   3  12       28.12       24.12      3.80 o 
  -3   3  12       10.60        9.40      1.47 o 
  -2   3  12      362.66      387.96      5.84 o 
  -1   3  12       32.47       29.65      2.68 o 
   0   3  12       37.74       44.89      2.44 o 
   1   3  12       98.21       90.19      2.55 o 
   2   3  12       30.26       30.30      2.36 o 
   3   3  12      148.02      139.69      3.77 o 
   4   3  12        1.28       -2.01      1.34 o 
   5   3  12        0.01       -2.47      1.65 o 
   6   3  12        7.12        8.83      2.68 o 
   7   3  12       14.63        9.02      3.24 o 
   8   3  12        7.41        8.59      3.54 o 
   9   3  12        0.40       -0.40      3.47 o 
 -10   4  12        1.33       -0.10      4.67 o 
  -9   4  12        0.63       -0.58      4.44 o 
  -8   4  12        0.51       -4.70      3.63 o 
  -7   4  12        0.84        6.87      4.03 o 
  -6   4  12       32.82       27.30      4.54 o 
  -5   4  12       46.99       41.33      4.72 o 
  -4   4  12        0.17       -2.19      1.46 o 
  -3   4  12        1.05        0.77      1.50 o 
  -2   4  12      154.18      132.57      4.00 o 
  -1   4  12       26.15       28.77      1.98 o 
   0   4  12       65.00       67.21      2.60 o 
   1   4  12        6.54        8.32      1.50 o 
   2   4  12       12.91        7.77      1.62 o 
   3   4  12       23.61       13.05      2.05 o 
   4   4  12       11.48        7.70      2.29 o 
   5   4  12       51.57       56.90      4.89 o 
   6   4  12       28.53       35.43      3.98 o 
   7   4  12        5.96        1.64      3.07 o 
   8   4  12        6.37        9.05      3.59 o 
  -9   5  12        0.35       -3.71      4.42 o 
  -8   5  12        0.00       -2.20      4.44 o 
  -7   5  12        8.59        4.37      4.33 o 
  -6   5  12        0.98       -5.06      3.37 o 
  -5   5  12        8.48        2.95      3.41 o 
  -4   5  12        4.05        1.06      2.43 o 
  -3   5  12       29.21       24.40      3.07 o 
  -2   5  12      501.59      491.38      8.26 o 
  -1   5  12        0.80       -1.26      1.97 o 
   0   5  12      334.40      325.21      5.83 o 
   1   5  12       87.20       92.10      3.06 o 
   2   5  12      298.96      290.14      7.47 o 
   3   5  12       56.78       54.99      5.46 o 
   4   5  12       16.92       20.20      2.79 o 
   5   5  12       26.92       25.77      3.57 o 
   6   5  12        9.77        9.28      3.19 o 
   7   5  12        1.42       -2.02      3.05 o 
   8   5  12        0.94       -4.77      3.18 o 
  -8   6  12        0.00       -3.17      4.64 o 
  -7   6  12        1.26       -5.82      3.88 o 
  -6   6  12        2.68       -2.06      3.97 o 
  -5   6  12       40.50       43.14      5.81 o 
  -4   6  12       55.04       65.08      4.52 o 
  -3   6  12        9.55       11.77      2.89 o 
  -2   6  12      145.77      154.07     11.47 o 
  -1   6  12      285.81      295.85      7.66 o 
   0   6  12        9.83        9.62      2.42 o 
   1   6  12       23.93       19.31      3.17 o 
   2   6  12        6.66        6.60      2.20 o 
   3   6  12       55.60       65.71      3.82 o 
   4   6  12        0.58        1.95      2.61 o 
   5   6  12       27.27       27.11      3.80 o 
   6   6  12       20.24       24.95      3.95 o 
   7   6  12        6.20        5.29      3.53 o 
  -8   7  12        4.14        1.33      4.93 o 
  -7   7  12       26.69       26.23      8.18 o 
  -6   7  12        5.62        7.66      4.42 o 
  -5   7  12       16.16       13.59      3.61 o 
  -4   7  12        9.98        8.78      3.30 o 
  -3   7  12       38.91       36.16      4.03 o 
  -2   7  12       24.22       30.07      3.73 o 
  -1   7  12      125.39      138.92      8.50 o 
   0   7  12        0.21       -4.73      3.63 o 
   1   7  12        7.04        7.23      3.73 o 
   2   7  12       27.48       19.16      2.82 o 
   3   7  12        0.06       -3.69      2.46 o 
   4   7  12        1.41        1.97      2.76 o 
   5   7  12        0.35       -0.91      2.72 o 
   6   7  12        0.31       -2.44      3.04 o 
   7   7  12        0.37       -3.42      3.17 o 
  -7   8  12        1.92        0.93      6.92 o 
  -6   8  12        1.77        1.51      4.64 o 
  -5   8  12       31.34       43.86      8.16 o 
  -4   8  12        1.20       -0.78      2.99 o 
  -3   8  12        6.47        2.20      4.36 o 
  -2   8  12        0.46       -3.15      4.01 o 
  -1   8  12        2.30        1.72      4.83 o 
   0   8  12       17.47       15.98      4.89 o 
   1   8  12       29.56       28.96      7.97 o 
   2   8  12        1.17       -2.22      4.51 o 
   3   8  12        4.52        2.58      2.89 o 
   4   8  12        0.49       -2.82      2.66 o 
   5   8  12        0.57       -4.04      3.06 o 
   6   8  12        6.44        4.17      3.59 o 
  -5   9  12        2.89       -6.48      6.61 o 
  -4   9  12        0.24        2.21      5.12 o 
  -3   9  12        8.82        4.83      8.71 o 
  -2   9  12        3.73       -0.55      5.25 o 
  -1   9  12        0.05       -0.71      4.37 o 
   0   9  12        0.15       -2.52      6.29 o 
   1   9  12       38.34       28.96      8.60 o 
   2   9  12        0.59       -9.02      6.29 o 
   3   9  12        0.14       -5.42      6.61 o 
   4   9  12        3.02       -8.78      5.98 o 
  -3  10  12        0.40       -1.11      5.10 o 
  -2  10  12        0.73       -4.11      7.66 o 
  -1  10  12       12.06       12.38      8.39 o 
   0  10  12        4.78        6.08      7.76 o 
   1  10  12       22.93       26.44      8.81 o 
   2  10  12        0.09        1.05      8.18 o 
 -10   1  13        0.01        5.66      6.29 o 
  -9   1  13        2.13        5.35      5.35 o 
  -8   1  13        0.10       -2.31      3.10 o 
  -7   1  13       28.92       31.24      3.63 o 
  -6   1  13        7.24       10.69      2.90 o 
  -5   1  13       25.65       21.97      2.40 o 
  -4   1  13        4.72        5.04      1.65 o 
  -3   1  13       45.08       46.92      2.58 o 
  -2   1  13      186.08      194.22      4.45 o 
  -1   1  13      768.97      792.83     10.99 o 
   0   1  13       97.40       96.66      2.73 o 
   1   1  13      404.26      408.99      6.29 o 
   2   1  13       74.45       73.26      2.49 o 
   3   1  13      121.74      108.53      3.16 o 
   4   1  13      187.13      176.36      4.21 o 
   5   1  13        0.24       -1.01      1.74 o 
   6   1  13       23.47       30.76      2.86 o 
   7   1  13       28.88       37.99      3.25 o 
   8   1  13        0.30        3.11      2.65 o 
   9   1  13        0.17       -0.37      3.71 o 
 -10   2  13        2.91        3.36      6.71 o 
  -9   2  13       15.86       24.34      7.34 o 
  -8   2  13       25.47       25.04      4.82 o 
  -7   2  13        7.06        7.47      2.85 o 
  -6   2  13      111.47      105.66      4.65 o 
  -5   2  13       12.91       11.18      2.98 o 
  -4   2  13        1.26       -2.03      1.35 o 
  -3   2  13       92.23       93.05      3.19 o 
  -2   2  13       12.91       16.39      2.48 o 
  -1   2  13      281.61      297.85      4.98 o 
   0   2  13      158.21      163.17      3.67 o 
   1   2  13       90.08       93.93      2.79 o 
   2   2  13       34.23       32.37      2.09 o 
   3   2  13      159.10      152.34      6.06 o 
   4   2  13       18.26       12.43      2.00 o 
   5   2  13       14.56       11.55      2.19 o 
   6   2  13        9.32        7.09      2.28 o 
   7   2  13       10.25       18.75      3.22 o 
   8   2  13        9.46       15.60      3.75 o 
   9   2  13        4.08        3.22      3.42 o 
 -10   3  13        1.10       -0.84      6.50 o 
  -9   3  13       11.12        8.87      4.57 o 
  -8   3  13        2.16       10.35      3.98 o 
  -7   3  13       12.26       14.21      4.18 o 
  -6   3  13       40.56       56.40      3.98 o 
  -5   3  13        1.23       -1.48      2.08 o 
  -4   3  13        3.24        0.55      1.82 o 
  -3   3  13        4.77        7.35      1.70 o 
  -2   3  13       57.04       57.82      2.34 o 
  -1   3  13        0.25       -0.99      1.16 o 
   0   3  13      119.50      108.74      3.05 o 
   1   3  13       54.78       52.97      2.27 o 
   2   3  13       13.58       12.07      1.91 o 
   3   3  13       25.12       21.17      2.42 o 
   4   3  13        0.03       -2.15      1.44 o 
   5   3  13        0.50       -1.44      1.75 o 
   6   3  13        0.17        0.54      2.37 o 
   7   3  13        9.68        6.93      3.26 o 
   8   3  13        1.57        1.84      3.14 o 
   9   3  13        1.74       -2.10      3.52 o 
  -9   4  13        1.66       -3.55      3.76 o 
  -8   4  13        0.50       -4.62      5.04 o 
  -7   4  13        2.39        2.40      3.88 o 
  -6   4  13        0.18       -2.66      3.28 o 
  -5   4  13       12.69       10.62      3.88 o 
  -4   4  13        0.00       -2.69      1.80 o 
  -3   4  13       26.71       42.65      3.20 o 
  -2   4  13       35.87       26.21      2.54 o 
  -1   4  13       23.13       21.39      1.97 o 
   0   4  13       28.09       32.99      2.66 o 
   1   4  13        6.71        4.77      1.69 o 
   2   4  13       51.81       43.77      2.54 o 
   3   4  13       24.51       15.90      2.31 o 
   4   4  13       23.99       15.58      2.60 o 
   5   4  13        5.44        1.48      2.27 o 
   6   4  13       16.57       13.72      3.43 o 
   7   4  13        0.04       -0.98      2.97 o 
   8   4  13        0.02        1.15      3.33 o 
  -9   5  13        5.71        5.34      4.31 o 
  -8   5  13        0.08       -5.81      3.88 o 
  -7   5  13       22.14       22.58      9.13 o 
  -6   5  13        1.58       -2.34      3.52 o 
  -5   5  13       24.78       23.76      4.49 o 
  -4   5  13        0.43       -3.93      2.62 o 
  -3   5  13       18.48       24.66      5.37 o 
  -2   5  13       10.85       12.36      2.24 o 
  -1   5  13      324.24      308.25      6.61 o 
   0   5  13      179.75      171.14      4.33 o 
   1   5  13        0.84        2.76      2.18 o 
   2   5  13        0.01        0.27      1.79 o 
   3   5  13       38.23       34.00      3.17 o 
   4   5  13       65.86       74.53      4.09 o 
   5   5  13        0.01       -0.36      2.50 o 
   6   5  13        1.47       -0.40      2.83 o 
   7   5  13        9.35       11.35      3.53 o 
   8   5  13        4.73        3.24      4.63 o 
  -8   6  13        8.52        9.42      5.34 o 
  -7   6  13        5.57        0.25      3.84 o 
  -6   6  13        3.25       -0.20      3.80 o 
  -5   6  13        0.83        4.68      3.68 o 
  -4   6  13        2.65        5.69      2.91 o 
  -3   6  13       41.25       39.78      4.18 o 
  -2   6  13       22.34       32.00      4.13 o 
  -1   6  13       11.94        8.00      2.81 o 
   0   6  13       20.86       22.60      2.75 o 
   1   6  13      201.50      199.09      5.70 o 
   2   6  13      150.45      143.22      4.50 o 
   3   6  13      105.98       98.70      4.07 o 
   4   6  13       19.83       20.51      3.34 o 
   5   6  13       24.08       23.15      4.20 o 
   6   6  13        1.23        2.90      3.03 o 
   7   6  13        0.11       -3.42      3.25 o 
  -7   7  13        3.17       -2.28      4.58 o 
  -6   7  13       11.14        9.30      4.64 o 
  -5   7  13       12.24       16.23      4.64 o 
  -4   7  13        9.45        8.47      3.29 o 
  -3   7  13       10.83        9.47      3.22 o 
  -2   7  13       21.62       15.51      3.47 o 
  -1   7  13       35.39       47.08      5.93 o 
   0   7  13        8.01        9.32      4.37 o 
   1   7  13       54.33       59.73      6.61 o 
   2   7  13       75.64       84.10      4.47 o 
   3   7  13        7.24        3.87      2.88 o 
   4   7  13       51.93       55.90      4.55 o 
   5   7  13        0.12        0.91      3.11 o 
   6   7  13        7.79       -2.03      3.24 o 
  -6   8  13        0.00       -1.44      5.87 o 
  -5   8  13       28.57       37.68      5.98 o 
  -4   8  13       34.56       37.12      4.72 o 
  -3   8  13        0.25       -9.56      6.82 o 
  -2   8  13        0.57       -4.57      3.93 o 
  -1   8  13        4.62        0.39      3.78 o 
   0   8  13        4.87        0.99      4.23 o 
   1   8  13        4.55       -4.41      5.87 o 
   2   8  13       27.85       20.98      7.76 o 
   3   8  13        6.95        3.07      3.36 o 
   4   8  13        2.73       -2.25      3.03 o 
   5   8  13        1.97       -4.55      3.03 o 
  -5   9  13        5.88        6.92      7.97 o 
  -4   9  13        5.39       11.97      5.49 o 
  -3   9  13        0.90       -2.75      4.52 o 
  -2   9  13        6.42        4.52      5.77 o 
  -1   9  13        0.81       -2.17      4.18 o 
   0   9  13        0.27        3.57      6.71 o 
   1   9  13       47.87       68.83     11.12 o 
   2   9  13        0.35       -1.05      6.92 o 
   3   9  13        0.26       -0.42      7.13 o 
   4   9  13        0.55       -3.99      7.13 o 
  -3  10  13        6.50        8.89      5.61 o 
  -2  10  13        8.42        1.94      5.61 o 
  -1  10  13       13.04       26.02      9.02 o 
   0  10  13        0.91        1.26      7.34 o 
   1  10  13        1.96        3.99      7.55 o 
   2  10  13        0.89       -1.05      8.39 o 
 -10   0  14       33.85       40.92      8.39 o 
  -9   0  14       11.08       11.75      5.66 o 
  -8   0  14       32.56       35.88      7.13 o 
  -7   0  14       18.23       15.53      5.25 o 
  -6   0  14        8.54        3.30      4.83 o 
  -5   0  14      163.68      159.71      6.53 o 
  -4   0  14      127.58      113.81      5.19 o 
  -3   0  14        0.02       -2.76      3.15 o 
  -2   0  14     1767.22     1631.66     28.25 o 
  -1   0  14      164.24      148.27      5.59 o 
   0   0  14      947.55      950.73     18.28 o 
   1   0  14      127.02      118.61      4.20 o 
   2   0  14        4.69        4.93      2.05 o 
   3   0  14        9.67        5.66      2.37 o 
   4   0  14       82.70       78.98      4.53 o 
   5   0  14        8.32       12.41      3.18 o 
   6   0  14      294.35      314.23      9.05 o 
   7   0  14       42.63       44.57      4.90 o 
   8   0  14        0.25        1.83      4.39 o 
   9   0  14        0.15       -1.22      3.53 o 
 -10   1  14        0.14        2.31      5.87 o 
  -9   1  14        4.37        6.84      3.93 o 
  -8   1  14        1.67        6.10      3.46 o 
  -7   1  14       34.17       34.17      3.78 o 
  -6   1  14       28.37       35.65      4.46 o 
  -5   1  14      130.91      125.89      4.12 o 
  -4   1  14      255.22      245.00      5.42 o 
  -3   1  14        1.35        0.95      1.49 o 
  -2   1  14       38.43       31.77      2.40 o 
  -1   1  14       46.15       54.40      2.71 o 
   0   1  14      111.38      101.66      2.92 o 
   1   1  14        6.30        5.95      2.29 o 
   2   1  14      258.80      234.20      4.40 o 
   3   1  14        0.36       -1.75      1.33 o 
   4   1  14      147.05      142.06      3.89 o 
   5   1  14       14.29       10.88      2.24 o 
   6   1  14       14.87       18.87      2.83 o 
   7   1  14       52.51       63.00      4.34 o 
   8   1  14        9.29        8.29      2.97 o 
   9   1  14        0.09        0.23      3.44 o 
 -10   2  14       25.09       37.35      7.76 o 
  -9   2  14        1.65        5.45      5.66 o 
  -8   2  14        1.19       -2.31      3.56 o 
  -7   2  14       70.99       74.76      5.16 o 
  -6   2  14        0.77        0.20      2.40 o 
  -5   2  14       13.33        7.87      2.53 o 
  -4   2  14       22.31       19.74      2.58 o 
  -3   2  14        2.81       -0.72      1.45 o 
  -2   2  14        5.49        3.96      1.62 o 
  -1   2  14      142.45      151.97      4.03 o 
   0   2  14        1.84        0.15      1.20 o 
   1   2  14       53.47       52.61      2.47 o 
   2   2  14        0.35       -1.73      1.15 o 
   3   2  14       29.40       22.74      2.19 o 
   4   2  14       13.18        6.11      1.95 o 
   5   2  14      131.48      135.98      4.03 o 
   6   2  14       48.96       54.00      3.48 o 
   7   2  14        0.08       -1.98      2.48 o 
   8   2  14        0.72       -3.35      3.17 o 
   9   2  14        0.02       -0.80      3.50 o 
  -9   3  14        1.35        3.94      6.71 o 
  -8   3  14       32.44       48.09      5.97 o 
  -7   3  14        8.95       10.51      4.18 o 
  -6   3  14      114.29      118.53      5.07 o 
  -5   3  14        6.66        9.23      2.53 o 
  -4   3  14        0.48       -0.27      1.80 o 
  -3   3  14        0.13       -2.43      1.91 o 
  -2   3  14      308.27      314.52      6.11 o 
  -1   3  14       24.34       31.34      2.18 o 
   0   3  14       62.73       63.71      2.66 o 
   1   3  14       82.78       83.20      2.94 o 
   2   3  14        1.74       -1.96      1.30 o 
   3   3  14        1.41       -1.86      1.53 o 
   4   3  14        0.71       -2.23      1.49 o 
   5   3  14       73.08       63.85      3.40 o 
   6   3  14       25.59       31.10      3.49 o 
   7   3  14        2.67       -0.45      3.04 o 
   8   3  14        0.32       -0.17      3.23 o 
  -9   4  14        5.79        4.41      4.74 o 
  -8   4  14        0.50       -1.06      4.06 o 
  -7   4  14       16.93       19.45      4.66 o 
  -6   4  14       22.93       22.73      4.63 o 
  -5   4  14       83.71       67.74     10.91 o 
  -4   4  14        0.16       -2.31      2.03 o 
  -3   4  14        3.66       -0.85      1.80 o 
  -2   4  14        7.54        8.42      2.23 o 
  -1   4  14      137.25      150.13      3.88 o 
   0   4  14        2.75        1.19      1.85 o 
   1   4  14       74.06       62.66      3.01 o 
   2   4  14        4.65        0.23      1.55 o 
   3   4  14       54.89       52.78      2.89 o 
   4   4  14        0.00       -3.04      2.03 o 
   5   4  14        0.29       -3.37      2.25 o 
   6   4  14        0.75       -2.69      2.70 o 
   7   4  14        0.08       -2.28      3.01 o 
   8   4  14        3.58        1.63      3.57 o 
  -9   5  14        1.55        2.30      5.04 o 
  -8   5  14        1.72       -0.75      4.07 o 
  -7   5  14       40.78       44.53      6.30 o 
  -6   5  14        0.00       -1.31      4.30 o 
  -5   5  14       12.92       14.00      4.06 o 
  -4   5  14       38.29       40.29      4.99 o 
  -3   5  14       32.88       19.82      4.03 o 
  -2   5  14        0.29        4.02      2.15 o 
  -1   5  14      368.30      360.78      7.16 o 
   0   5  14       35.13       36.46      2.88 o 
   1   5  14       41.87       50.29      3.03 o 
   2   5  14       71.91       63.36      8.21 o 
   3   5  14        9.87        2.77      2.09 o 
   4   5  14        1.05       -1.90      2.13 o 
   5   5  14       13.68       13.61      3.32 o 
   6   5  14        1.99        3.83      3.01 o 
   7   5  14        1.78       -1.25      5.27 o 
  -8   6  14        3.38       -0.16      4.26 o 
  -7   6  14        7.24        1.29      4.44 o 
  -6   6  14       39.98       42.14      5.85 o 
  -5   6  14        5.51        5.29      3.93 o 
  -4   6  14       44.29       50.57      5.58 o 
  -3   6  14        1.29       -2.69      2.91 o 
  -2   6  14        4.58       -0.02      2.66 o 
  -1   6  14       20.17       11.33      2.85 o 
   0   6  14        0.50       -0.22      2.09 o 
   1   6  14       13.52       21.09      3.04 o 
   2   6  14       25.44       33.51      3.73 o 
   3   6  14       14.70       22.06      3.29 o 
   4   6  14       78.93       73.65      7.51 o 
   5   6  14        0.86        0.05      2.85 o 
   6   6  14        6.21        6.46      3.46 o 
   7   6  14        1.10       -1.07      3.45 o 
  -7   7  14        3.90        3.14      8.60 o 
  -6   7  14        1.66        4.08      4.49 o 
  -5   7  14       15.36       19.47      7.76 o 
  -4   7  14        5.64       10.17      4.28 o 
  -3   7  14       10.14        9.22      3.32 o 
  -2   7  14        7.41        5.71      3.04 o 
  -1   7  14       31.99       33.03      5.55 o 
   0   7  14        0.70       -4.28      3.76 o 
   1   7  14       27.74       28.78      4.07 o 
   2   7  14        5.69        7.87      2.90 o 
   3   7  14        0.03       -2.72      3.00 o 
   4   7  14       88.87       92.06      6.24 o 
   5   7  14        0.11        4.36      3.22 o 
   6   7  14        6.71        7.53      3.65 o 
  -6   8  14       29.06       30.33      6.00 o 
  -5   8  14        4.55        6.67      4.64 o 
  -4   8  14       16.09       22.96      5.08 o 
  -3   8  14        0.01       -6.18      4.12 o 
  -2   8  14       21.51       32.34      8.29 o 
  -1   8  14        1.65       -5.23      4.51 o 
   0   8  14        0.00       -6.66      4.93 o 
   1   8  14        1.63       -4.38      3.91 o 
   2   8  14        0.32       -2.94      6.08 o 
   3   8  14        1.86       -1.05      4.07 o 
   4   8  14        0.02       -4.37      3.28 o 
   5   8  14        0.43       -1.03      3.33 o 
  -5   9  14        1.54       -2.94      7.55 o 
  -4   9  14       37.48       53.51     11.33 o 
  -3   9  14        0.05       -3.83      4.66 o 
  -2   9  14        4.70       -0.33      4.89 o 
  -1   9  14        7.81        2.26      4.97 o 
   0   9  14        0.08        0.21      6.71 o 
   1   9  14        3.27        2.94      7.34 o 
   2   9  14        3.51       -0.42      6.92 o 
   3   9  14        0.13       -5.66      6.71 o 
  -2  10  14        1.56       -0.21      5.04 o 
  -1  10  14        2.18        2.94      7.34 o 
   0  10  14        3.12       -1.05      7.34 o 
 -10   1  15        0.34        4.41      6.08 o 
  -9   1  15        8.81       16.18      4.37 o 
  -8   1  15        9.60       13.74      4.01 o 
  -7   1  15        1.94       -3.67      2.44 o 
  -6   1  15      120.23      123.44      6.43 o 
  -5   1  15       34.76       33.77      3.99 o 
  -4   1  15        4.20        3.52      2.35 o 
  -3   1  15        8.07        4.47      1.92 o 
  -2   1  15      149.08      138.59      4.02 o 
  -1   1  15        1.30        2.11      1.61 o 
   0   1  15      136.55      128.97      3.88 o 
   1   1  15      253.65      235.78      4.78 o 
   2   1  15       62.46       61.33      2.58 o 
   3   1  15        3.24       -0.51      1.97 o 
   4   1  15       40.24       42.00      2.82 o 
   5   1  15        6.27        2.57      2.04 o 
   6   1  15       36.74       47.53      3.37 o 
   7   1  15        6.80       12.75      2.82 o 
   8   1  15        1.82        0.14      2.56 o 
  -9   2  15        0.01       -1.47      5.04 o 
  -8   2  15        5.18        8.11      4.30 o 
  -7   2  15       22.16       21.47      3.39 o 
  -6   2  15       10.87       16.78      3.06 o 
  -5   2  15       75.96       72.10      3.94 o 
  -4   2  15        0.01       -2.61      1.74 o 
  -3   2  15       18.86       20.45      2.27 o 
  -2   2  15        1.75        0.34      1.73 o 
  -1   2  15       32.92       36.95      2.59 o 
   0   2  15        0.73       -0.27      2.27 o 
   1   2  15        0.05       -1.87      1.25 o 
   2   2  15       67.39       71.79      2.97 o 
   3   2  15       69.12       66.44      2.95 o 
   4   2  15        6.41        4.66      2.21 o 
   5   2  15       40.89       39.52      3.05 o 
   6   2  15        5.26        6.87      2.28 o 
   7   2  15       13.39       14.08      3.26 o 
   8   2  15        0.13       -0.75      3.02 o 
  -9   3  15       20.64       32.33      5.54 o 
  -8   3  15        0.35        1.24      3.85 o 
  -7   3  15       25.42       28.80      4.99 o 
  -6   3  15       17.07       14.81      3.09 o 
  -5   3  15       10.87        7.44      2.55 o 
  -4   3  15        0.35       -2.87      1.91 o 
  -3   3  15        0.02       -3.59      2.40 o 
  -2   3  15       33.93       30.00      2.54 o 
  -1   3  15       52.82       60.21      3.08 o 
   0   3  15       33.80       28.82      3.29 o 
   1   3  15        0.03       -2.02      1.35 o 
   2   3  15       24.32       20.83      3.40 o 
   3   3  15        2.54       -1.07      1.69 o 
   4   3  15       24.24       17.38      2.36 o 
   5   3  15        7.48        6.29      2.18 o 
   6   3  15        1.99        4.90      2.74 o 
   7   3  15        8.91       10.30      3.17 o 
   8   3  15        0.72       -2.75      3.26 o 
  -9   4  15        0.61       -5.20      4.38 o 
  -8   4  15        2.65        9.36      4.49 o 
  -7   4  15        3.64        5.49      7.87 o 
  -6   4  15       23.17       33.18      5.08 o 
  -5   4  15        2.76        2.98      3.46 o 
  -4   4  15        2.47       -1.42      3.35 o 
  -3   4  15       49.95       58.05      3.89 o 
  -2   4  15       60.66       62.05      3.98 o 
  -1   4  15      332.27      317.45      6.55 o 
   0   4  15        1.72       -1.72      1.63 o 
   1   4  15       86.38       73.78      3.15 o 
   2   4  15        3.60       -2.89      1.93 o 
   3   4  15       50.66       44.89      3.36 o 
   4   4  15        6.47        3.57      2.33 o 
   5   4  15        0.63       -3.36      2.24 o 
   6   4  15        0.06       -4.03      2.69 o 
   7   4  15        0.04       -0.01      3.39 o 
   8   4  15        0.23        0.53      3.70 o 
  -8   5  15        1.24       -2.59      4.53 o 
  -7   5  15       13.78       11.93      4.89 o 
  -6   5  15       93.55       97.01      7.25 o 
  -5   5  15       26.30       34.25      5.14 o 
  -4   5  15        1.41        0.67      3.22 o 
  -3   5  15       25.34       33.55      4.64 o 
  -2   5  15      180.23      183.85      5.88 o 
  -1   5  15        7.62       15.65      2.46 o 
   0   5  15      378.54      354.38      6.54 o 
   1   5  15       14.14       15.03      2.32 o 
   2   5  15        5.93        4.35      2.57 o 
   3   5  15        0.39       -3.20      2.13 o 
   4   5  15       28.63       33.75      3.32 o 
   5   5  15        0.11       -1.72      2.71 o 
   6   5  15        3.40        3.26      3.31 o 
   7   5  15        1.55        1.91      3.51 o 
  -8   6  15        6.20        6.33      5.54 o 
  -7   6  15        0.82        4.10      4.88 o 
  -6   6  15       13.20       18.93      5.09 o 
  -5   6  15        4.46       10.86      4.38 o 
  -4   6  15        6.39        4.43      3.99 o 
  -3   6  15       15.35       26.91      4.64 o 
  -2   6  15        1.65       -2.69      3.13 o 
  -1   6  15       30.49       38.94      3.27 o 
   0   6  15       78.41       75.32      3.65 o 
   1   6  15        1.93        4.22      2.51 o 
   2   6  15      147.90      147.13      5.35 o 
   3   6  15        3.62        3.67      2.73 o 
   4   6  15       18.30       16.00      3.94 o 
   5   6  15        9.86        9.49      3.53 o 
   6   6  15        1.06       -0.84      3.23 o 
  -7   7  15        0.17        0.36      4.88 o 
  -6   7  15        0.17        1.27      4.31 o 
  -5   7  15        1.96        2.80      4.11 o 
  -4   7  15        0.74       -1.68      3.41 o 
  -3   7  15        0.00        0.54      3.57 o 
  -2   7  15       11.80        9.95      3.23 o 
  -1   7  15       20.07       24.95      5.10 o 
   0   7  15       10.33       10.38      4.37 o 
   1   7  15        0.00       -1.35      2.87 o 
   2   7  15        2.62       -1.00      2.51 o 
   3   7  15        3.40        7.98      3.45 o 
   4   7  15       35.04       45.32      5.14 o 
   5   7  15        4.25        5.49      4.51 o 
   6   7  15        0.78        2.14      3.40 o 
  -6   8  15        3.67        4.32      4.85 o 
  -5   8  15        0.03       -3.37      4.15 o 
  -4   8  15        5.54       12.77      4.58 o 
  -3   8  15        8.56       14.06      8.39 o 
  -2   8  15        4.94       -1.26      4.45 o 
  -1   8  15        0.61       -5.55      3.70 o 
   0   8  15        5.38        2.01      4.44 o 
   1   8  15       10.24        0.42      4.60 o 
   2   8  15        1.67        7.97      7.13 o 
   3   8  15        0.43       -0.43      4.18 o 
   4   8  15        7.97        9.87      4.25 o 
  -4   9  15        5.99        7.34      7.97 o 
  -3   9  15        0.01       -3.78      6.71 o 
  -2   9  15        0.07       -6.61      4.60 o 
  -1   9  15        0.09       -0.02      4.81 o 
   0   9  15        3.42        5.25      7.55 o 
   1   9  15        5.76        3.78      7.34 o 
   2   9  15       14.70        9.23      7.97 o 
   3   9  15       11.96       10.70      8.18 o 
  -9   0  16       13.57        4.20      5.66 o 
  -8   0  16       12.30       13.43      5.66 o 
  -7   0  16       50.85       55.40      7.55 o 
  -6   0  16       34.40       38.54      4.72 o 
  -5   0  16       15.22       18.98      3.76 o 
  -4   0  16      712.43      656.94     15.38 o 
  -3   0  16      180.39      186.63      7.09 o 
  -2   0  16      259.78      220.74      7.48 o 
  -1   0  16       62.44       77.05      4.72 o 
   0   0  16       47.10       37.00      3.88 o 
   1   0  16      227.61      229.62      7.75 o 
   2   0  16       40.81       41.28     10.28 o 
   3   0  16      105.29      102.33      4.77 o 
   4   0  16       10.47        6.02      2.80 o 
   5   0  16       15.19       14.74      3.41 o 
   6   0  16        3.88        3.92      3.18 o 
   7   0  16       40.94       45.80      5.22 o 
   8   0  16        1.47        7.08      4.18 o 
  -9   1  16        1.50        4.83      4.01 o 
  -8   1  16        0.20        1.26      3.34 o 
  -7   1  16       15.08       14.18      3.18 o 
  -6   1  16       94.65       93.61      4.58 o 
  -5   1  16       23.60       34.09      3.03 o 
  -4   1  16        5.80        1.73      2.00 o 
  -3   1  16       63.77       73.65      3.29 o 
  -2   1  16      580.40      522.41      8.79 o 
  -1   1  16      518.85      536.28      8.95 o 
   0   1  16        1.35        3.33      2.09 o 
   1   1  16      150.32      145.98      4.35 o 
   2   1  16       48.17       46.59      2.88 o 
   3   1  16        1.67       -0.45      1.68 o 
   4   1  16       21.66       22.18      2.45 o 
   5   1  16        0.61       -2.90      1.93 o 
   6   1  16        1.84        0.85      2.32 o 
   7   1  16        6.33       10.01      2.95 o 
   8   1  16        5.48        1.69      3.38 o 
  -9   2  16       11.59       17.41      7.13 o 
  -8   2  16        0.11       -3.05      4.83 o 
  -7   2  16       12.65       10.16      3.06 o 
  -6   2  16       42.95       44.86      4.39 o 
  -5   2  16       18.51       17.94      3.07 o 
  -4   2  16        2.87       -2.16      1.74 o 
  -3   2  16        1.74       -2.16      1.79 o 
  -2   2  16       72.68       73.91      3.33 o 
  -1   2  16        1.19       -0.87      1.67 o 
   0   2  16      107.15       96.21      3.67 o 
   1   2  16       26.06       26.57      2.62 o 
   2   2  16      182.86      198.23      4.80 o 
   3   2  16      353.45      339.30      6.59 o 
   4   2  16        0.08       -2.54      1.70 o 
   5   2  16        2.70        0.74      1.99 o 
   6   2  16       11.52        9.55      2.50 o 
   7   2  16        0.34        3.66      2.99 o 
   8   2  16        6.62       11.00      3.50 o 
  -9   3  16        3.71        8.16      5.02 o 
  -8   3  16        0.02       -5.33      3.55 o 
  -7   3  16        0.10        2.37      4.09 o 
  -6   3  16       82.04       83.09      4.59 o 
  -5   3  16       60.41       62.13      4.32 o 
  -4   3  16        1.03        1.49      2.15 o 
  -3   3  16        0.03       -2.84      1.89 o 
  -2   3  16       37.00       30.06      2.75 o 
  -1   3  16      457.12      418.82      7.71 o 
   0   3  16       15.44       14.29      2.85 o 
   1   3  16       30.18       33.16      2.59 o 
   2   3  16        0.85       -2.53      1.69 o 
   3   3  16       13.25        6.93      2.14 o 
   4   3  16       71.78       85.00      3.93 o 
   5   3  16       17.12       18.69      2.58 o 
   6   3  16        3.03        2.02      2.77 o 
   7   3  16       13.73       21.62      3.84 o 
   8   3  16        3.29        3.10      3.89 o 
  -9   4  16        1.68        0.11      7.97 o 
  -8   4  16        6.14        0.12      7.34 o 
  -7   4  16        4.95        1.78      3.97 o 
  -6   4  16       36.95       41.23      5.59 o 
  -5   4  16       19.49       31.36      4.68 o 
  -4   4  16       56.44       54.56      4.05 o 
  -3   4  16      137.26      125.94      4.85 o 
  -2   4  16        9.80       11.84      2.70 o 
  -1   4  16      217.20      202.26      6.07 o 
   0   4  16        6.63        4.85      2.13 o 
   1   4  16        3.32       -1.87      1.74 o 
   2   4  16        0.84       -2.49      1.66 o 
   3   4  16        4.21        1.21      1.99 o 
   4   4  16       18.30       13.59      3.16 o 
   5   4  16        3.38       -0.39      2.38 o 
   6   4  16        3.40       -0.08      3.13 o 
   7   4  16        5.43        4.91      3.36 o 
  -8   5  16        1.91       -2.15      4.68 o 
  -7   5  16        8.74        7.29      4.58 o 
  -6   5  16      108.83      130.14     12.17 o 
  -5   5  16       25.84       34.99      5.34 o 
  -4   5  16        0.02        0.58      3.78 o 
  -3   5  16      145.87      130.19      6.96 o 
  -2   5  16        0.07        0.29      2.34 o 
  -1   5  16      107.55      113.47      4.85 o 
   0   5  16       16.36       16.40      2.35 o 
   1   5  16        6.71        5.44      2.03 o 
   2   5  16       13.96       17.71      3.18 o 
   3   5  16        5.31        2.02      2.71 o 
   4   5  16        1.39       -2.21      2.54 o 
   5   5  16        4.76        3.49      3.51 o 
   6   5  16        0.90        0.67      3.06 o 
   7   5  16        1.10        3.15      3.73 o 
  -7   6  16        7.01       -1.80      4.38 o 
  -6   6  16       28.35       21.30      6.50 o 
  -5   6  16        4.16        1.18      3.82 o 
  -4   6  16        2.76        3.01      5.14 o 
  -3   6  16       47.92       43.72      5.24 o 
  -2   6  16        1.61       -3.66      3.02 o 
  -1   6  16        6.81        4.48      3.41 o 
   0   6  16       85.57       96.24      4.97 o 
   1   6  16        2.12       -2.01      2.73 o 
   2   6  16       14.46       12.95      3.48 o 
   3   6  16        1.38        1.95      2.79 o 
   4   6  16        0.32        0.15      3.33 o 
   5   6  16        0.09        1.11      3.61 o 
   6   6  16        0.51       -0.41      3.34 o 
  -6   7  16        1.36       -5.88      3.92 o 
  -5   7  16        0.12       -5.14      4.20 o 
  -4   7  16        1.36        6.22      4.00 o 
  -3   7  16        6.41       -0.54      3.45 o 
  -2   7  16        2.37        1.85      3.49 o 
  -1   7  16        0.48        4.83      6.29 o 
   0   7  16        4.18       -2.90      4.00 o 
   1   7  16        2.25        2.93      3.18 o 
   2   7  16      119.07      143.66      7.75 o 
   3   7  16       51.48       65.58     10.91 o 
   4   7  16        9.48       17.29      4.32 o 
   5   7  16       37.16       41.22      5.16 o 
  -5   8  16       12.53       10.32      7.66 o 
  -4   8  16        0.41       -3.06      4.19 o 
  -3   8  16        1.30        0.00      7.13 o 
  -2   8  16        1.48       -8.18      5.66 o 
  -1   8  16        4.63       -3.15      7.76 o 
   0   8  16        1.97       -4.80      5.04 o 
   1   8  16        1.74       -3.39      4.67 o 
   2   8  16       13.51        7.55      7.34 o 
   3   8  16        7.20        6.47      4.94 o 
   4   8  16        0.64        1.05      3.88 o 
  -3   9  16       10.19        7.97      8.60 o 
  -2   9  16        4.78       -1.68      6.71 o 
  -1   9  16        1.74        0.68      5.08 o 
   0   9  16        0.20        1.89      6.92 o 
   1   9  16        3.13        0.21      6.92 o 
   2   9  16        0.01        2.73      7.34 o 
  -9   1  17        3.35        8.24      5.56 o 
  -8   1  17        3.08        0.09      3.47 o 
  -7   1  17        0.06       -0.39      2.58 o 
  -6   1  17        3.11        0.52      2.65 o 
  -5   1  17       35.35       26.06      2.96 o 
  -4   1  17       22.86       16.79      2.56 o 
  -3   1  17       16.38       14.09      2.36 o 
  -2   1  17       37.88       43.74      6.69 o 
  -1   1  17     1072.23     1055.26     14.69 o 
   0   1  17       12.90       19.79      3.44 o 
   1   1  17        5.24        3.90      1.99 o 
   2   1  17       86.34       79.73      3.65 o 
   3   1  17       13.93       11.08      2.30 o 
   4   1  17        2.12        0.38      2.02 o 
   5   1  17        1.36       -2.78      2.12 o 
   6   1  17        0.65       -2.89      2.25 o 
   7   1  17       33.27       39.07      4.60 o 
   8   1  17        0.28        1.10      3.51 o 
  -9   2  17       16.46       28.53      7.55 o 
  -8   2  17        6.01        4.82      4.08 o 
  -7   2  17        0.09       -2.64      2.49 o 
  -6   2  17       28.48       31.00      3.72 o 
  -5   2  17        0.59       -1.13      4.47 o 
  -4   2  17       15.97        7.68      2.57 o 
  -3   2  17       61.24       63.97      3.30 o 
  -2   2  17        6.37        4.56      2.06 o 
  -1   2  17      189.68      202.41      5.23 o 
   0   2  17       60.50       66.38      3.74 o 
   1   2  17      308.74      311.02      6.69 o 
   2   2  17       22.50       24.01      2.88 o 
   3   2  17      100.54      101.43      3.84 o 
   4   2  17        1.19       -1.28      1.94 o 
   5   2  17       10.42        7.10      2.36 o 
   6   2  17       10.56       17.58      2.86 o 
   7   2  17        7.29        3.66      3.05 o 
  -9   3  17        0.73        3.38      4.59 o 
  -8   3  17        0.07       -5.26      4.93 o 
  -7   3  17        1.38        0.27      3.43 o 
  -6   3  17       26.67       22.72      3.55 o 
  -5   3  17        0.59       -3.37      2.24 o 
  -4   3  17       18.73       17.81      2.95 o 
  -3   3  17        0.01       -3.09      2.07 o 
  -2   3  17        0.19       -2.19      1.83 o 
  -1   3  17      146.49      147.68      4.62 o 
   0   3  17       14.40        6.77      2.23 o 
   1   3  17       10.02        9.70      2.39 o 
   2   3  17       27.21       36.24      4.38 o 
   3   3  17        3.13        1.55      2.02 o 
   4   3  17       64.40       64.95      4.29 o 
   5   3  17        0.33       -3.93      2.62 o 
   6   3  17        9.33       10.67      3.16 o 
   7   3  17        6.60        8.34      3.31 o 
  -8   4  17        0.27       -5.61      4.18 o 
  -7   4  17        0.07       -1.35      6.50 o 
  -6   4  17        4.26       10.52      4.42 o 
  -5   4  17       41.15       62.54      6.30 o 
  -4   4  17       20.67       18.79      3.10 o 
  -3   4  17       81.42       85.76      4.36 o 
  -2   4  17       77.79       67.35      4.17 o 
  -1   4  17        0.70        3.79      2.82 o 
   0   4  17       15.17       12.78      2.54 o 
   1   4  17        0.76       -2.95      1.97 o 
   2   4  17       14.01        8.70      2.23 o 
   3   4  17        9.63        2.71      2.15 o 
   4   4  17       19.07       16.18      3.30 o 
   5   4  17        0.08       -1.05      2.84 o 
   6   4  17        2.95       -1.00      2.82 o 
   7   4  17        0.07        2.14      3.69 o 
  -8   5  17        1.87        1.39      4.50 o 
  -7   5  17       38.61       49.14      7.55 o 
  -6   5  17        2.63        9.18      4.83 o 
  -5   5  17      126.54      150.14      8.01 o 
  -4   5  17        0.72        3.48      3.68 o 
  -3   5  17        2.09        4.02      3.41 o 
  -2   5  17       97.41       88.07      4.68 o 
  -1   5  17       38.81       29.95      5.53 o 
   0   5  17        0.20       -0.88      2.08 o 
   1   5  17        0.01       -1.70      1.87 o 
   2   5  17        6.11        3.73      2.55 o 
   3   5  17        4.75        3.17      2.68 o 
   4   5  17        0.00       -3.79      2.52 o 
   5   5  17        0.00        0.02      3.43 o 
   6   5  17        0.86        1.68      4.02 o 
  -7   6  17        9.92        6.75      9.55 o 
  -6   6  17        7.54       21.07      5.28 o 
  -5   6  17        0.01       -3.28      3.61 o 
  -4   6  17       12.45       13.73      4.38 o 
  -3   6  17        0.22        0.04      3.58 o 
  -2   6  17        6.78       11.03      4.13 o 
  -1   6  17        0.14       -0.24      3.33 o 
   0   6  17       56.50       69.72      6.20 o 
   1   6  17        0.88        0.09      2.72 o 
   2   6  17        3.98        7.18      2.88 o 
   3   6  17       12.87       12.23      3.37 o 
   4   6  17        7.34        6.82      3.70 o 
   5   6  17        1.57        1.17      4.13 o 
  -6   7  17        6.37       -4.27      4.51 o 
  -5   7  17        5.20        7.61      4.53 o 
  -4   7  17        0.04       -2.72      3.72 o 
  -3   7  17        0.03       -4.81      3.21 o 
  -2   7  17        0.72       -1.63      3.88 o 
  -1   7  17        5.05        1.89      6.71 o 
   0   7  17        8.57        8.39      6.29 o 
   1   7  17        0.57        7.59      3.65 o 
   2   7  17       40.73       62.26      5.51 o 
   3   7  17        4.86       17.35      4.34 o 
   4   7  17        2.56        6.62      3.98 o 
   5   7  17        0.54        3.70      4.34 o 
  -5   8  17        0.77       -6.57      4.38 o 
  -4   8  17        4.34        1.90      5.77 o 
  -3   8  17        0.47       -2.31      7.34 o 
  -2   8  17        0.03        6.29      7.76 o 
  -1   8  17        2.72       -0.42      6.50 o 
   0   8  17       17.05       18.78      6.08 o 
   1   8  17       34.08       39.96      6.75 o 
   2   8  17       11.20       20.35      8.18 o 
   3   8  17       10.05       14.29      5.59 o 
  -2   9  17        0.25       -1.26      7.97 o 
  -1   9  17        5.06       -4.41      6.71 o 
   0   9  17        1.98       -4.20      6.29 o 
   1   9  17        1.44        6.08      7.76 o 
  -9   0  18       22.78       24.55      7.13 o 
  -8   0  18        7.77        2.73      5.25 o 
  -7   0  18       27.14       44.27      7.13 o 
  -6   0  18       36.06       39.24      6.50 o 
  -5   0  18      310.00      294.86      9.63 o 
  -4   0  18       71.65       67.54      5.62 o 
  -3   0  18       67.95       69.30      4.93 o 
  -2   0  18        5.23        0.15      3.25 o 
  -1   0  18       68.73       68.70      5.14 o 
   0   0  18       13.03       21.19      3.88 o 
   1   0  18       81.90       87.36      5.38 o 
   2   0  18       12.43        8.83      3.36 o 
   3   0  18       51.69       49.96     10.07 o 
   4   0  18        1.32        0.75      3.17 o 
   5   0  18       30.17       37.69      4.47 o 
   6   0  18        3.86        4.52      3.58 o 
   7   0  18        3.13        4.15      3.87 o 
  -9   1  18        5.50       11.33      6.29 o 
  -8   1  18        0.62        1.26      3.63 o 
  -7   1  18        0.80        1.23      2.81 o 
  -6   1  18       16.07       25.56      3.53 o 
  -5   1  18        3.39        2.80      2.62 o 
  -4   1  18        7.65        2.37      2.19 o 
  -3   1  18      254.17      245.23      5.96 o 
  -2   1  18       39.15       61.40      3.54 o 
  -1   1  18      263.67      307.76      6.68 o 
   0   1  18       66.91       72.86      3.64 o 
   1   1  18       29.12       28.06      4.63 o 
   2   1  18        2.81       -1.83      2.03 o 
   3   1  18       16.25        7.15      2.45 o 
   4   1  18        2.48       -2.23      2.19 o 
   5   1  18        1.07        1.06      2.28 o 
   6   1  18        9.55       13.84      2.99 o 
   7   1  18       31.87       48.93      4.42 o 
  -9   2  18        1.70        2.10      5.87 o 
  -8   2  18        6.67       -0.33      4.21 o 
  -7   2  18        3.78       -1.50      2.78 o 
  -6   2  18        5.79       -1.16      2.62 o 
  -5   2  18        1.55        1.00      2.51 o 
  -4   2  18       11.68        5.70      3.87 o 
  -3   2  18        4.77        1.70      2.21 o 
  -2   2  18       22.81       28.28      2.93 o 
  -1   2  18        6.68       10.02      3.42 o 
   0   2  18      344.13      362.66      8.44 o 
   1   2  18      213.60      215.66      5.69 o 
   2   2  18       39.77       45.71      3.49 o 
   3   2  18        0.11       -3.02      2.05 o 
   4   2  18        0.54       -3.01      2.01 o 
   5   2  18       13.49       12.61      2.69 o 
   6   2  18        4.97        6.97      2.70 o 
   7   2  18        3.46        1.69      3.13 o 
  -8   3  18        3.71        4.55      4.59 o 
  -7   3  18        0.01       -1.63      3.88 o 
  -6   3  18        0.18       -0.26      3.78 o 
  -5   3  18       51.55       48.26      4.18 o 
  -4   3  18        0.45        0.56      3.20 o 
  -3   3  18        8.98       11.94      2.80 o 
  -2   3  18       13.06        8.07      2.36 o 
  -1   3  18      262.79      286.03      6.57 o 
   0   3  18       99.81       91.88      4.01 o 
   1   3  18        6.11        7.07      2.34 o 
   2   3  18       67.96       69.99      5.66 o 
   3   3  18        6.41        3.64      2.10 o 
   4   3  18       32.78       37.48      3.27 o 
   5   3  18        1.59        1.02      2.95 o 
   6   3  18        0.56        0.92      3.15 o 
   7   3  18       12.18       12.74      3.73 o 
  -8   4  18        4.35       -2.34      4.11 o 
  -7   4  18        0.15        3.06      4.03 o 
  -6   4  18       28.52       34.39      5.63 o 
  -5   4  18       49.69       51.24      6.00 o 
  -4   4  18       74.73       79.65      5.17 o 
  -3   4  18        0.44       -0.74      2.43 o 
  -2   4  18      107.16      107.90      4.98 o 
  -1   4  18       30.81       23.30      2.88 o 
   0   4  18       55.28       63.76      3.79 o 
   1   4  18        6.58        7.67      2.44 o 
   2   4  18        8.97        7.68      2.59 o 
   3   4  18        9.70        5.97      2.33 o 
   4   4  18        2.97       -2.12      2.60 o 
   5   4  18        5.17        0.81      2.93 o 
   6   4  18        6.47        5.48      3.60 o 
  -7   5  18       15.22       14.79      5.23 o 
  -6   5  18       54.58       63.41      6.86 o 
  -5   5  18       65.51       72.49     14.06 o 
  -4   5  18        1.21       -1.63      3.78 o 
  -3   5  18        1.17       -0.66      3.41 o 
  -2   5  18       14.79       16.03      3.19 o 
  -1   5  18        2.97        2.14      3.25 o 
   0   5  18       18.98       25.28      3.01 o 
   1   5  18        5.16        5.77      2.43 o 
   2   5  18       16.27       13.20      3.41 o 
   3   5  18        1.19       -2.88      2.46 o 
   4   5  18        0.25       -1.08      2.84 o 
   5   5  18        4.59        6.60      3.88 o 
   6   5  18        0.47       -3.09      3.70 o 
  -7   6  18        0.34        0.51      4.99 o 
  -6   6  18        1.93        3.14      4.51 o 
  -5   6  18        1.30       -0.95      4.18 o 
  -4   6  18        9.76        9.50      4.12 o 
  -3   6  18        0.47       -0.30      3.37 o 
  -2   6  18       27.55       23.66      6.08 o 
  -1   6  18       58.50       44.58      4.06 o 
   0   6  18       13.49       16.09      4.13 o 
   1   6  18       11.28       10.53      5.87 o 
   2   6  18        2.04        2.11      2.78 o 
   3   6  18        6.43        2.45      2.98 o 
   4   6  18        1.30       -0.15      3.61 o 
   5   6  18        0.20       -0.04      3.83 o 
  -5   7  18        2.81        0.55      4.38 o 
  -4   7  18       12.99       11.68      7.24 o 
  -3   7  18        0.02       -2.47      3.65 o 
  -2   7  18       11.19        8.39      6.82 o 
  -1   7  18        5.47       11.96      6.92 o 
   0   7  18        0.07       -1.89      6.71 o 
   1   7  18       98.33      116.28     10.07 o 
   2   7  18        1.86       11.04      3.98 o 
   3   7  18       78.66       87.63     15.11 o 
   4   7  18       22.42       30.21      5.02 o 
  -4   8  18       10.75        5.19      4.77 o 
  -3   8  18        0.00       -0.63      7.76 o 
  -2   8  18        1.75        2.73      7.13 o 
  -1   8  18       13.98       19.72      8.81 o 
   0   8  18        2.64        6.29      7.34 o 
   1   8  18        0.94       -1.68      7.13 o 
   2   8  18        9.81        6.29      7.55 o 
  -8   1  19       26.42       16.57      4.51 o 
  -7   1  19       22.08       20.36      4.37 o 
  -6   1  19        9.33       13.62      3.32 o 
  -5   1  19       11.05        6.88      2.78 o 
  -4   1  19       16.20       15.52      2.70 o 
  -3   1  19       81.08       90.59      3.96 o 
  -2   1  19       16.59       17.77      2.95 o 
  -1   1  19       45.08       56.21      5.54 o 
   0   1  19       46.07       36.66      3.23 o 
   1   1  19        4.79        4.43      2.27 o 
   2   1  19        4.41       -0.29      2.63 o 
   3   1  19        1.70        1.78      2.41 o 
   4   1  19        1.85        0.65      2.46 o 
   5   1  19        1.72        3.19      2.74 o 
   6   1  19        6.55        8.97      2.98 o 
   7   1  19        0.79        3.75      2.89 o 
  -8   2  19        4.00        7.13      6.08 o 
  -7   2  19        5.70        4.78      4.07 o 
  -6   2  19        8.47       12.25      3.24 o 
  -5   2  19        9.07        5.85      2.82 o 
  -4   2  19       10.93        7.62      4.48 o 
  -3   2  19       23.67       21.38      2.84 o 
  -2   2  19       17.00       18.42      2.74 o 
  -1   2  19       32.35       31.61      3.13 o 
   0   2  19      117.95      114.08      4.34 o 
   1   2  19       14.04       24.83      3.97 o 
   2   2  19       49.40       40.38      3.52 o 
   3   2  19        6.14        3.46      2.51 o 
   4   2  19        3.24        4.31      2.54 o 
   5   2  19        4.15        1.64      2.45 o 
   6   2  19        0.10       -0.08      2.56 o 
   7   2  19        5.29       11.60      4.06 o 
  -8   3  19        1.53       -0.55      6.19 o 
  -7   3  19        3.90        2.16      4.23 o 
  -6   3  19        0.09       -2.63      4.41 o 
  -5   3  19        6.48       10.06      3.07 o 
  -4   3  19       24.73       19.81      3.30 o 
  -3   3  19        1.78       -2.75      2.32 o 
  -2   3  19       30.74       23.93      3.00 o 
  -1   3  19        0.00        4.46      2.29 o 
   0   3  19       36.84       27.87      5.12 o 
   1   3  19        2.22        2.40      2.39 o 
   2   3  19        3.57        4.41      2.42 o 
   3   3  19       18.93       14.57      2.86 o 
   4   3  19        3.39        2.40      2.47 o 
   5   3  19        8.09        1.14      2.96 o 
   6   3  19        1.33        2.02      3.19 o 
  -7   4  19        0.18       -0.55      4.13 o 
  -6   4  19       23.56       28.74      5.34 o 
  -5   4  19        0.11        0.69      3.80 o 
  -4   4  19       35.04       38.06      4.28 o 
  -3   4  19        0.40       -3.55      2.41 o 
  -2   4  19       10.09        7.08      2.87 o 
  -1   4  19        0.04       -2.18      2.21 o 
   0   4  19       11.94        6.06      2.41 o 
   1   4  19        6.04        5.58      2.60 o 
   2   4  19        0.00       -3.13      2.09 o 
   3   4  19       21.30       22.81      3.66 o 
   4   4  19        7.31        3.26      3.55 o 
   5   4  19        0.43       -0.76      3.66 o 
   6   4  19        0.55       -3.00      3.34 o 
  -7   5  19        6.26        8.36      4.99 o 
  -6   5  19       50.96       58.26      6.91 o 
  -5   5  19        0.53        3.55      4.23 o 
  -4   5  19        0.70        2.92      3.92 o 
  -3   5  19        0.59        1.04      3.99 o 
  -2   5  19        7.00        1.82      2.68 o 
  -1   5  19        6.57        7.43      2.94 o 
   0   5  19       18.09       17.59      3.25 o 
   1   5  19        2.42       -0.56      2.29 o 
   2   5  19       16.71       21.04      5.31 o 
   3   5  19        2.25       -3.20      2.98 o 
   4   5  19        1.20       -0.50      3.04 o 
   5   5  19        2.27        2.96      3.42 o 
  -6   6  19       16.96       17.84      7.55 o 
  -5   6  19        0.01       -3.99      3.92 o 
  -4   6  19        2.12        0.55      5.87 o 
  -3   6  19        3.25        0.42      3.78 o 
  -2   6  19        8.00        7.47      3.92 o 
  -1   6  19        0.05       -0.71      3.37 o 
   0   6  19        3.39       -0.63      6.71 o 
   1   6  19       33.20       39.25      8.39 o 
   2   6  19       21.84       37.85      4.76 o 
   3   6  19        2.88       10.88      3.91 o 
   4   6  19       25.34       33.45      5.08 o 
  -5   7  19        6.63        6.06      4.84 o 
  -4   7  19       16.49       23.06      5.39 o 
  -3   7  19       21.11       21.68      4.93 o 
  -2   7  19        1.23       -2.10      6.71 o 
  -1   7  19        1.86        1.05      6.08 o 
   0   7  19        0.00       -8.81      5.87 o 
   1   7  19        6.99        0.42      6.29 o 
   2   7  19        5.85       12.64      4.94 o 
   3   7  19        0.52        4.33      3.73 o 
  -3   8  19        3.23       -3.36      7.34 o 
  -2   8  19        0.48       -4.41      7.13 o 
  -1   8  19        1.02        3.15      7.55 o 
   0   8  19        3.52       -6.08      7.13 o 
   1   8  19        0.00        0.63      7.97 o 
  -8   0  20       10.92       11.12      6.08 o 
  -7   0  20       22.05       15.74      6.08 o 
  -6   0  20        3.70       -1.05      4.20 o 
  -5   0  20        3.66       -1.89      3.15 o 
  -4   0  20       57.09       50.94      5.34 o 
  -3   0  20        0.00       -0.87      3.02 o 
  -2   0  20       10.74        6.62      5.14 o 
  -1   0  20       91.85      110.23      6.19 o 
   0   0  20       96.14      110.14      6.15 o 
   1   0  20       27.14       33.75      4.74 o 
   2   0  20       16.97       18.28      4.23 o 
   3   0  20        1.17        2.30      3.58 o 
   4   0  20        4.62        4.83      5.77 o 
   5   0  20        0.37        4.84      3.92 o 
   6   0  20       56.19       86.37      7.80 o 
  -8   1  20        4.12        8.89      4.37 o 
  -7   1  20        3.20        3.56      3.78 o 
  -6   1  20        0.06       -0.08      2.70 o 
  -5   1  20        0.07       -0.60      2.62 o 
  -4   1  20        6.68        8.38      2.62 o 
  -3   1  20       28.77       30.11      3.51 o 
  -2   1  20       13.84       13.24      2.67 o 
  -1   1  20      103.30       96.38      4.08 o 
   0   1  20        6.70       12.40      3.15 o 
   1   1  20       11.52       16.45      3.15 o 
   2   1  20        0.13       -3.61      2.41 o 
   3   1  20       11.64        6.36      2.63 o 
   4   1  20       27.32       36.85      4.58 o 
   5   1  20        3.87        7.25      3.12 o 
   6   1  20        1.07        0.89      3.08 o 
  -8   2  20        2.14       -7.24      4.83 o 
  -7   2  20        7.78        8.96      3.53 o 
  -6   2  20        0.53       -0.87      2.97 o 
  -5   2  20        0.33       -0.14      2.70 o 
  -4   2  20        4.76        4.00      3.22 o 
  -3   2  20        0.06       -0.69      2.23 o 
  -2   2  20       18.15       24.94      3.57 o 
  -1   2  20        8.30       12.77      2.65 o 
   0   2  20       14.14       11.39      3.20 o 
   1   2  20        0.14       -3.07      2.05 o 
   2   2  20        6.59        9.96      2.72 o 
   3   2  20        1.14       -1.90      2.26 o 
   4   2  20       10.88       11.02      3.11 o 
   5   2  20        3.60       -0.41      2.69 o 
   6   2  20        3.49        3.86      3.15 o 
  -7   3  20        0.05        2.33      4.00 o 
  -6   3  20        3.80       -5.20      3.47 o 
  -5   3  20        4.08        5.43      3.03 o 
  -4   3  20        0.74        1.47      2.75 o 
  -3   3  20        0.23       -4.36      2.91 o 
  -2   3  20       52.17       49.30      3.70 o 
  -1   3  20       48.95       54.79      3.79 o 
   0   3  20        8.10        2.42      2.33 o 
   1   3  20        1.48       -2.14      2.20 o 
   2   3  20       61.04       57.61      4.57 o 
   3   3  20        0.00       -2.01      2.32 o 
   4   3  20        0.62       -0.02      2.63 o 
   5   3  20        4.49        2.62      3.67 o 
   6   3  20        4.75        1.81      3.50 o 
  -7   4  20        4.06        2.01      4.49 o 
  -6   4  20        2.94        2.98      6.08 o 
  -5   4  20       14.02        5.85      4.93 o 
  -4   4  20       26.83       27.56      7.29 o 
  -3   4  20        5.22        5.14      3.01 o 
  -2   4  20       11.42       10.93      3.17 o 
  -1   4  20       19.20       16.10      3.24 o 
   0   4  20        0.18        1.57      2.41 o 
   1   4  20        8.90        7.58      2.64 o 
   2   4  20        0.62       -1.60      2.34 o 
   3   4  20        4.50        1.59      2.82 o 
   4   4  20        0.13       -3.65      3.24 o 
   5   4  20        0.27       -0.46      3.62 o 
  -6   5  20        3.28       -4.12      4.51 o 
  -5   5  20       21.61       22.20      5.28 o 
  -4   5  20       13.21       17.94      4.77 o 
  -3   5  20        1.74        2.38      3.76 o 
  -2   5  20        4.09        0.21      2.68 o 
  -1   5  20        0.01       -3.30      2.54 o 
   0   5  20        2.37        1.29      3.70 o 
   1   5  20        1.16       -0.04      2.48 o 
   2   5  20        0.09       -0.20      2.99 o 
   3   5  20        0.72        3.52      3.64 o 
   4   5  20        6.35       11.27      4.17 o 
   5   5  20       10.28       14.64      5.39 o 
  -5   6  20        8.12        5.71      6.29 o 
  -4   6  20        0.03        5.90      4.53 o 
  -3   6  20       12.27       13.60      4.53 o 
  -2   6  20        2.72        2.02      4.20 o 
  -1   6  20        0.40       -4.07      3.37 o 
   0   6  20        5.12        5.60      4.03 o 
   1   6  20        0.25        0.23      4.93 o 
   2   6  20        4.56        4.90      3.62 o 
   3   6  20        3.20        5.01      3.86 o 
   4   6  20        5.25        5.49      4.72 o 
  -4   7  20        0.05        8.31      4.81 o 
  -3   7  20       37.88       44.52      6.40 o 
  -2   7  20        5.48        6.50      7.34 o 
  -1   7  20        0.04       -5.66      6.29 o 
   0   7  20        8.02        5.87      7.55 o 
   1   7  20        9.63        5.25      7.13 o 
   2   7  20       25.60       32.85      6.12 o 
  -8   1  21        1.09        3.75      4.93 o 
  -7   1  21        5.68        4.16      6.50 o 
  -6   1  21        9.34        4.42      3.15 o 
  -5   1  21        1.85       -0.73      2.68 o 
  -4   1  21        4.91        0.56      2.41 o 
  -3   1  21       17.31       15.80      2.88 o 
  -2   1  21        2.38       -0.88      2.20 o 
  -1   1  21       77.84       84.23      4.14 o 
   0   1  21       18.12       25.08      3.42 o 
   1   1  21        7.35       10.37      2.83 o 
   2   1  21        0.35       -1.65      2.36 o 
   3   1  21        4.60        3.13      2.62 o 
   4   1  21        3.92        6.16      3.03 o 
   5   1  21        5.18        3.71      3.05 o 
   6   1  21        2.00        4.75      3.26 o 
  -7   2  21        1.35        1.14      3.27 o 
  -6   2  21        7.74        8.58      3.33 o 
  -5   2  21        0.17       -3.60      2.73 o 
  -4   2  21        0.58       -3.65      2.43 o 
  -3   2  21        2.02        0.13      2.34 o 
  -2   2  21       67.01       67.38      4.13 o 
  -1   2  21        0.06       -1.52      2.28 o 
   0   2  21       24.50       25.95      3.20 o 
   1   2  21        2.03        0.00      2.30 o 
   2   2  21        2.19       -3.34      2.23 o 
   3   2  21        0.10       -1.43      3.03 o 
   4   2  21       16.24       12.25      3.12 o 
   5   2  21        0.38       -0.71      2.78 o 
  -7   3  21        7.18        7.99      4.84 o 
  -6   3  21        1.39       -3.72      3.41 o 
  -5   3  21       13.54       14.37      4.43 o 
  -4   3  21        0.00       -0.84      2.97 o 
  -3   3  21        0.47       -5.32      3.54 o 
  -2   3  21        0.04        0.38      2.68 o 
  -1   3  21        4.06        0.28      2.61 o 
   0   3  21       19.05       17.83      2.91 o 
   1   3  21        5.99        5.06      2.51 o 
   2   3  21        5.20        2.09      2.59 o 
   3   3  21        2.85        5.67      2.85 o 
   4   3  21        5.01       -0.41      2.77 o 
   5   3  21        1.93       -2.00      3.49 o 
  -6   4  21        0.58       -1.37      4.13 o 
  -5   4  21        0.07       -7.55      5.04 o 
  -4   4  21        8.89        5.29      3.15 o 
  -3   4  21        2.71        0.56      2.85 o 
  -2   4  21        2.10        1.07      2.78 o 
  -1   4  21        0.23       -0.77      2.61 o 
   0   4  21        2.23       -3.36      2.24 o 
   1   4  21        0.12       -1.51      2.27 o 
   2   4  21        5.07        3.12      2.76 o 
   3   4  21        3.11        3.36      3.51 o 
   4   4  21        0.70        0.16      3.55 o 
   5   4  21        0.13       -4.47      3.80 o 
  -6   5  21        1.53        1.95      4.93 o 
  -5   5  21        4.95        4.83      4.42 o 
  -4   5  21       12.96        8.48      4.64 o 
  -3   5  21        4.81       -4.73      3.61 o 
  -2   5  21        0.42       -3.66      2.74 o 
  -1   5  21       16.22       15.77      3.47 o 
   0   5  21        0.09       -3.88      2.59 o 
   1   5  21        0.03       -1.81      2.47 o 
   2   5  21        1.41       -3.98      3.30 o 
   3   5  21        2.86        0.03      3.63 o 
   4   5  21        0.01       -3.11      3.65 o 
  -5   6  21       41.67       51.57      7.05 o 
  -4   6  21        0.67       -0.88      4.10 o 
  -3   6  21       20.39       18.71      5.35 o 
  -2   6  21        0.07       -3.07      5.14 o 
  -1   6  21        0.21       -2.88      3.59 o 
   0   6  21        0.01       -3.05      3.76 o 
   1   6  21        6.91        6.30      4.74 o 
   2   6  21       22.20       35.83      6.27 o 
   3   6  21       22.90       23.30      4.75 o 
  -3   7  21       16.73       38.04     15.53 o 
  -2   7  21       14.42        4.83      7.76 o 
  -1   7  21        1.46        1.05      7.76 o 
   0   7  21        4.04        5.66      7.34 o 
   1   7  21        0.52       -2.73      6.92 o 
  -7   0  22        3.79        2.31      5.45 o 
  -6   0  22        8.40        6.29      5.66 o 
  -5   0  22        2.91        5.93      3.83 o 
  -4   0  22       16.56        7.34      3.82 o 
  -3   0  22        2.28        0.71      3.33 o 
  -2   0  22        0.42       -4.84      3.22 o 
  -1   0  22       59.66       64.04      5.90 o 
   0   0  22      175.45      176.58      7.95 o 
   1   0  22       26.27       19.34      4.59 o 
   2   0  22        4.26       11.49      4.18 o 
   3   0  22       13.66       17.67      4.89 o 
   4   0  22       75.66       94.93     11.86 o 
   5   0  22        1.83        9.05      4.74 o 
  -7   1  22        6.51        3.88      4.23 o 
  -6   1  22       14.43        9.94      3.51 o 
  -5   1  22       11.81        8.31      3.27 o 
  -4   1  22        6.25        2.71      2.56 o 
  -3   1  22       13.96       15.96      2.97 o 
  -2   1  22        6.42        2.49      2.54 o 
  -1   1  22      101.40       96.30      4.40 o 
   0   1  22       26.85       24.87      3.24 o 
   1   1  22        2.66        1.45      2.59 o 
   2   1  22        1.44        1.90      2.63 o 
   3   1  22        5.54        5.01      2.85 o 
   4   1  22        0.01       -1.44      2.73 o 
   5   1  22       17.77       21.17      3.84 o 
  -7   2  22        2.85        5.21      3.95 o 
  -6   2  22       27.26       30.13      4.33 o 
  -5   2  22       10.70       14.25      3.70 o 
  -4   2  22       31.40       34.74      4.10 o 
  -3   2  22        0.49       -0.97      2.68 o 
  -2   2  22       28.16       27.94      4.79 o 
  -1   2  22       10.51       14.33      3.54 o 
   0   2  22       10.87        9.62      4.00 o 
   1   2  22       11.51        8.05      2.82 o 
   2   2  22        0.37       -1.16      2.66 o 
   3   2  22        0.93       -1.62      2.67 o 
   4   2  22        3.08        6.68      3.00 o 
   5   2  22        3.43       -0.31      3.05 o 
  -6   3  22        0.02       -2.49      3.93 o 
  -5   3  22        0.38        0.15      3.08 o 
  -4   3  22       25.17       28.58      4.04 o 
  -3   3  22       55.24       59.25      4.89 o 
  -2   3  22        1.10        2.39      2.93 o 
  -1   3  22       21.77       20.49      4.24 o 
   0   3  22        6.93        9.20      2.79 o 
   1   3  22        2.21       -1.46      2.53 o 
   2   3  22        2.60       -0.68      2.59 o 
   3   3  22        3.11        2.53      2.78 o 
   4   3  22        0.74       -2.83      2.76 o 
  -6   4  22        0.59       -3.83      4.27 o 
  -5   4  22        0.14       -1.84      4.13 o 
  -4   4  22        7.13        7.66      3.41 o 
  -3   4  22        2.53        0.46      2.94 o 
  -2   4  22        6.03        1.39      3.03 o 
  -1   4  22        0.04       -1.98      2.76 o 
   0   4  22        0.50       -2.25      2.32 o 
   1   4  22        9.98        7.85      2.84 o 
   2   4  22        0.28        1.36      2.68 o 
   3   4  22        0.06       -4.83      3.22 o 
   4   4  22        0.95       -0.57      4.71 o 
  -5   5  22        0.05        0.89      4.35 o 
  -4   5  22        0.33       -1.27      4.11 o 
  -3   5  22        9.18       14.53      4.84 o 
  -2   5  22        0.24       -3.40      2.91 o 
  -1   5  22        1.94       -3.17      2.85 o 
   0   5  22        5.14        4.19      3.20 o 
   1   5  22        4.80        3.58      2.93 o 
   2   5  22        0.03       -0.73      3.46 o 
   3   5  22       12.05       11.47      4.23 o 
  -4   6  22        4.62       -1.82      4.38 o 
  -3   6  22        2.58       -2.95      6.82 o 
  -2   6  22        4.98       -5.94      3.96 o 
  -1   6  22        1.04       -5.66      3.78 o 
   0   6  22       18.58       25.52      5.53 o 
   1   6  22        2.41        2.84      4.81 o 
   2   6  22        0.49       -1.24      7.87 o 
  -6   1  23        0.01       -4.33      2.89 o 
  -5   1  23        1.88        0.90      3.15 o 
  -4   1  23        2.19        0.86      3.96 o 
  -3   1  23        0.60       -4.00      2.66 o 
  -2   1  23        1.03       -2.00      2.41 o 
  -1   1  23        0.17        4.25      2.72 o 
   0   1  23       52.47       59.02      6.33 o 
   1   1  23        0.77        5.25      2.88 o 
   2   1  23        3.15        3.96      2.89 o 
   3   1  23        2.45        2.31      3.00 o 
   4   1  23        6.56        5.44      3.37 o 
  -6   2  23        7.61        7.56      3.64 o 
  -5   2  23       11.07       10.36      3.69 o 
  -4   2  23        4.78        0.96      3.06 o 
  -3   2  23        4.03       -0.99      3.92 o 
  -2   2  23        0.29       -4.42      2.95 o 
  -1   2  23       15.72       16.81      3.12 o 
   0   2  23       12.60       15.28      3.09 o 
   1   2  23        2.63       -1.26      2.61 o 
   2   2  23        2.07       -4.13      2.76 o 
   3   2  23        0.15        1.63      2.89 o 
   4   2  23        0.29       -4.47      2.98 o 
  -6   3  23       10.13       13.31      4.97 o 
  -5   3  23        4.14        4.37      3.49 o 
  -4   3  23        9.94        6.65      4.76 o 
  -3   3  23       24.72       30.94      4.18 o 
  -2   3  23        3.91        3.07      3.24 o 
  -1   3  23        8.41        5.85      3.00 o 
   0   3  23       11.30        9.63      3.03 o 
   1   3  23        0.44       -1.83      2.62 o 
   2   3  23        0.12       -3.38      2.62 o 
   3   3  23        3.29        6.65      3.13 o 
   4   3  23        0.39       -1.05      3.02 o 
  -5   4  23        4.08        4.58      7.87 o 
  -4   4  23        1.20        1.34      3.15 o 
  -3   4  23       17.38       23.45      4.18 o 
  -2   4  23        0.10       -3.97      2.86 o 
  -1   4  23        0.37       -4.23      2.82 o 
   0   4  23        3.39        0.05      2.79 o 
   1   4  23        3.96        3.84      2.87 o 
   2   4  23        4.36        3.01      2.98 o 
   3   4  23        0.22        1.21      3.79 o 
  -4   5  23        0.18       -2.72      4.35 o 
  -3   5  23        2.20       -2.95      4.41 o 
  -2   5  23        0.00       -4.18      4.20 o 
  -1   5  23        6.67        6.96      3.51 o 
   0   5  23       13.91       13.23      3.70 o 
   1   5  23        1.09        0.25      4.41 o 
   2   5  23        0.60       -1.08      3.76 o 
  -2   6  23        2.63       -3.08      4.13 o 
  -1   6  23        0.06       -1.96      4.31 o 
   0   6  23        4.54       11.10      4.99 o 
  -6   0  24        0.58       -4.83      5.04 o 
  -5   0  24       14.81       14.69      6.29 o 
  -4   0  24        5.86        5.81      4.12 o 
  -3   0  24        0.13       -1.37      3.73 o 
  -2   0  24        0.08       -1.86      3.76 o 
  -1   0  24       23.65       22.18      4.84 o 
   0   0  24       20.81       28.49      5.34 o 
   1   0  24      174.24      222.40      9.68 o 
   2   0  24        6.10        9.59      4.81 o 
   3   0  24       90.77      104.39      7.38 o 
   4   0  24       10.18       20.00      5.60 o 
  -6   1  24        0.97       -0.06      3.93 o 
  -5   1  24        0.15       -4.35      2.90 o 
  -4   1  24       21.42       15.79      3.68 o 
  -3   1  24        1.44       -0.25      2.68 o 
  -2   1  24        3.96        0.94      2.75 o 
  -1   1  24       27.87       40.12      3.95 o 
   0   1  24       75.28       87.82      6.06 o 
   1   1  24        1.90        3.07      2.90 o 
   2   1  24        5.42        3.65      3.17 o 
   3   1  24       14.79       25.98      4.00 o 
   4   1  24        8.11        6.40      3.54 o 
  -5   2  24       10.61        5.22      3.96 o 
  -4   2  24        0.34       -1.03      3.10 o 
  -3   2  24        0.48       -3.01      2.95 o 
  -2   2  24        0.14       -1.00      2.61 o 
  -1   2  24        0.66       -2.04      3.18 o 
   0   2  24        3.74        7.13      3.04 o 
   1   2  24       11.80       18.35      3.44 o 
   2   2  24        0.00        0.00      2.95 o 
   3   2  24        3.42        2.98      3.21 o 
  -5   3  24        6.77        4.85      3.58 o 
  -4   3  24        0.00        1.01      3.24 o 
  -3   3  24       39.06       31.86      8.10 o 
  -2   3  24        3.89       -1.33      3.07 o 
  -1   3  24        4.33        2.05      2.80 o 
   0   3  24        8.04        7.83      3.08 o 
   1   3  24        2.64        2.63      3.04 o 
   2   3  24        2.92        3.31      3.13 o 
   3   3  24        1.55       -2.54      2.92 o 
  -4   4  24        2.95        2.75      3.57 o 
  -3   4  24        1.37        1.63      3.38 o 
  -2   4  24        2.91       -0.99      3.24 o 
  -1   4  24        9.25        3.14      3.31 o 
   0   4  24        4.58        0.19      2.77 o 
   1   4  24        1.61       -0.28      2.99 o 
   2   4  24        0.06       -4.30      2.87 o 
  -2   5  24        2.33       -1.15      3.27 o 
  -1   5  24        3.43        4.07      3.58 o 
   0   5  24        2.67        3.47      3.45 o 
  -5   1  25        1.59       -4.59      3.06 o 
  -4   1  25        4.75        3.58      3.30 o 
  -3   1  25        0.02       -3.81      2.54 o 
  -2   1  25        0.88       -3.34      2.59 o 
  -1   1  25       11.10       17.41      3.41 o 
   0   1  25        2.13        6.97      3.12 o 
   1   1  25       17.82       19.70      4.24 o 
   2   1  25        0.05       -3.31      3.08 o 
   3   1  25        4.27       10.32      3.71 o 
  -4   2  25        0.41       -4.34      2.89 o 
  -3   2  25        5.17       -3.30      3.12 o 
  -2   2  25        0.03       -4.03      2.68 o 
  -1   2  25        1.48       -1.79      2.78 o 
   0   2  25       20.93       21.46      3.63 o 
   1   2  25        2.63        0.10      2.98 o 
   2   2  25        0.90        1.36      3.12 o 
  -4   3  25       27.47       29.51      4.56 o 
  -3   3  25        5.00        1.80      3.44 o 
  -2   3  25        2.18       -1.57      3.32 o 
  -1   3  25        0.07       -4.12      2.75 o 
   0   3  25        1.23        2.99      3.03 o 
   1   3  25        1.91        3.74      3.15 o 
  -2   4  25       15.97       14.25      3.97 o 
  -1   4  25        2.02        2.90      3.62 o 
   0   4  25        3.30        0.09      3.17 o 
  -4   0  26        2.44       -5.72      3.88 o 
  -3   0  26        2.46       -0.89      4.13 o 
  -2   0  26       15.73       11.06      4.77 o 
  -1   0  26       29.80       37.61      5.84 o 
   0   0  26       56.21       69.50     13.33 o 
   1   0  26       31.93       50.03     19.62 o 
  -3   1  26       12.34       17.12      3.57 o 
  -2   1  26        0.79       -4.06      2.71 o 
  -1   1  26        1.69        7.39      3.24 o 
   0   1  26        5.99        4.55      3.21 o 
   1   1  26        0.12       -1.97      3.09 o 
  -3   2  26        2.20        1.77      3.55 o 
  -2   2  26        0.34       -4.26      2.84 o 
  -1   2  26        1.62       -1.01      2.90 o 
   0   2  26        1.38       -2.39      3.03 o 
   1   2  26        2.30       -1.92      3.75 o 
  -1   3  26        3.53       -3.56      3.70 o 
                                                 
